# Supplementary material for: 2-Amino-5-bromo­pyridinium 4-carb­oxy­butano­ate
Source: Acta Crystallogr Sect E Struct Rep Online. 2010 Jul 10;66(Pt 8):o1964. doi: 10.1107/S1600536810026280 (PMC3007480; doi:10.1107/S1600536810026280)
Supplement: Supplementary file 2 [file e-66-o1964-Isup2.hkl]

#
# h,k,l, Fc-squared, Fo-squared, sigma(Fo-squared) and status flag
#
data_I
_shelx_title ' h70m in P2(1)2(1)2(1)  (RT)'
_shelx_refln_list_code          4
_shelx_F_calc_maximum      138.73
_exptl_crystal_F_000       616.00
_reflns_d_resolution_high  0.6740
 
loop_
 _symmetry_equiv_pos_as_xyz
 'x, y, z'
 '-x+1/2, -y, z+1/2'
 'x+1/2, -y+1/2, -z'
 '-x, y+1/2, -z+1/2'
 
_cell_length_a     5.1499
_cell_length_b    14.8580
_cell_length_c    16.0220
_cell_angle_alpha  90.000
_cell_angle_beta   90.000
_cell_angle_gamma  90.000
 
_shelx_F_squared_multiplier     1.000
 
loop_
 _refln_index_h
 _refln_index_k
 _refln_index_l
 _refln_F_squared_calc
 _refln_F_squared_meas
 _refln_F_squared_sigma
 _refln_observed_status
   2   0   0     1997.68     1848.49    155.27 o
   4   0   0      790.57      902.24     76.21 o
   6   0   0      366.14      303.04     31.37 o
   1   1   0      449.51      438.97     26.59 o
   2   1   0    12722.18    12298.65    600.03 o
   3   1   0       92.92      115.59      6.36 o
   4   1   0      215.66      175.19     11.31 o
   5   1   0        9.46       12.01      2.86 o
   6   1   0       76.17       72.28      9.52 o
   7   1   0        1.34      -11.85     12.64 o
   0   2   0     7118.99     7859.81    678.28 o
   1   2   0     3793.74     4288.49    257.58 o
   2   2   0      905.37      973.77    130.06 o
   3   2   0       11.32        9.13      1.61 o
   4   2   0     1054.89     1061.48     52.30 o
   5   2   0       11.27       11.65      4.07 o
   6   2   0        1.70        3.80      4.17 o
   7   2   0       10.29        4.10     12.52 o
   2   3   0     4202.06     4328.60    259.98 o
   3   3   0       66.10       96.93     15.84 o
   4   3   0      203.15      179.44     11.93 o
   5   3   0      235.84      237.19     16.47 o
   6   3   0        3.77        8.74      4.90 o
   7   3   0       26.16        7.38     12.45 o
   0   4   0    16155.74    16121.01    967.73 o
   1   4   0     5273.85     5288.64    223.02 o
   2   4   0      927.31     1020.84     49.81 o
   3   4   0     1643.11     1618.38     79.33 o
   4   4   0      239.54      245.15     16.30 o
   5   4   0      173.52      133.55     10.32 o
   6   4   0      174.19      161.42     12.59 o
   7   4   0       13.40        4.75     11.83 o
   1   5   0     2468.42     2694.80    114.47 o
   2   5   0     2154.14     2202.39    107.67 o
   3   5   0      311.65      290.34     19.47 o
   4   5   0       64.72       57.91      5.65 o
   5   5   0      372.28      381.96     25.04 o
   6   5   0        0.28        0.94      5.88 o
   7   5   0        0.77       -8.89     11.44 o
   0   6   0     1036.60      978.42     59.22 o
   1   6   0     3736.22     3836.40    162.95 o
   2   6   0       12.12       12.48      2.04 o
   3   6   0      497.86      536.11     26.69 o
   4   6   0       18.45       14.77      4.18 o
   5   6   0       20.92       38.53      5.55 o
   6   6   0       12.80        9.34      6.44 o
   7   6   0       34.11       42.48      8.37 o
   1   7   0     4461.75     4695.84    199.38 o
   2   7   0       49.29       59.62      6.79 o
   3   7   0      384.74      389.11     19.54 o
   4   7   0        0.06       -3.85      3.85 o
   5   7   0      458.93      438.11     45.96 o
   6   7   0       15.79       16.90      7.14 o
   7   7   0       36.54       34.76      8.20 o
   0   8   0      103.75      111.28      7.58 o
   1   8   0     1880.11     1880.55     80.05 o
   2   8   0      315.29      349.89     15.27 o
   3   8   0     1845.91     1906.91    115.04 o
   4   8   0        0.82       -3.79      3.79 o
   5   8   0        5.13        0.71      6.39 o
   6   8   0        0.66        0.24      6.46 o
   7   8   0        0.30        8.21      7.61 o
   1   9   0     1475.98     1460.64     62.23 o
   2   9   0      220.39      210.63      9.98 o
   3   9   0      267.66      271.99     38.89 o
   4   9   0       25.65       16.96      4.62 o
   5   9   0      209.43      215.37     21.28 o
   6   9   0       16.19       24.16      7.42 o
   0  10   0      616.00      598.85     36.53 o
   1  10   0      874.30      868.02     37.20 o
   2  10   0        4.37        6.57      2.00 o
   3  10   0      256.76      247.23     23.15 o
   4  10   0       57.87       60.85     13.39 o
   5  10   0        0.45        0.43      6.45 o
   6  10   0       28.94       16.67      7.58 o
   1  11   0      746.59      692.46     29.83 o
   2  11   0      856.30      858.66     42.90 o
   3  11   0       31.95       30.23      4.57 o
   4  11   0       50.79       59.15      8.74 o
   5  11   0      106.36      101.80     12.19 o
   6  11   0        0.09       -2.99      7.36 o
   0  12   0     2997.86     3041.68    183.00 o
   1  12   0       66.60       65.06      3.95 o
   2  12   0      194.65      206.65     11.60 o
   3  12   0       26.81       30.84      4.88 o
   4  12   0       98.68      119.10     13.12 o
   5  12   0        0.54        5.72      7.23 o
   6  12   0       11.99        0.83      7.85 o
   1  13   0      283.51      285.33     13.05 o
   2  13   0      524.15      503.87     25.75 o
   3  13   0       46.08       44.95      5.42 o
   4  13   0        1.74       -0.59      6.80 o
   5  13   0        1.84        0.09      7.36 o
   6  13   0        8.55        9.74      9.02 o
   0  14   0     1710.22     1840.35    111.10 o
   1  14   0       66.07       64.61      4.28 o
   2  14   0       85.65       76.76      5.80 o
   3  14   0        4.48        1.35      5.54 o
   4  14   0       91.52      102.36     12.10 o
   5  14   0        2.60        3.67      7.67 o
   1  15   0       78.51       80.00      5.93 o
   2  15   0      311.15      304.13     21.03 o
   3  15   0        4.72        7.27      6.94 o
   4  15   0       18.18       15.52      7.90 o
   5  15   0        4.60       -0.54      7.88 o
   0  16   0     1589.21     1671.76    101.11 o
   1  16   0        0.43        0.41      3.96 o
   2  16   0       16.83       16.64      4.82 o
   3  16   0        0.61        6.23      6.60 o
   4  16   0       72.80       91.37     12.19 o
   5  16   0       14.59       12.52      8.41 o
   1  17   0        9.23       11.61      4.40 o
   2  17   0      234.09      244.65     17.44 o
   3  17   0        6.11        8.69      7.68 o
   4  17   0        2.33       10.15      7.76 o
   0  18   0       60.42       56.30     11.03 o
   1  18   0       44.89       44.43      5.48 o
   2  18   0        0.08       -1.55     10.49 o
   3  18   0       10.21       -3.65      7.84 o
   4  18   0        1.84        8.28      8.74 o
   1  19   0       67.79       73.17      6.80 o
   2  19   0       13.81       14.83      6.07 o
   3  19   0        0.03        7.35      8.18 o
   0  20   0        4.80        3.86     10.06 o
   1  20   0       48.28       75.15     13.25 o
   2  20   0        0.06        4.80      6.41 o
   3  20   0        4.84       13.20      8.23 o
   1  21   0       10.60       15.20     11.51 o
   2  21   0       13.65       10.48      6.87 o
   1   0   1      327.64      362.17     30.54 o
   2   0   1     3327.62     3397.94    201.48 o
   3   0   1      441.35      402.37     24.27 o
   4   0   1      292.44      232.39     12.23 o
   5   0   1       27.09       18.15      3.88 o
   6   0   1        1.60       -7.51      7.51 o
   7   0   1        0.91        3.11     13.48 o
  -7   1   1        0.47       -9.35     13.07 o
  -6   1   1      102.32       79.73     10.26 o
  -5   1   1      284.34      277.56     14.39 o
  -4   1   1      281.94      308.64     16.16 o
  -3   1   1       62.14       72.04      6.18 o
  -2   1   1      682.25      647.15     38.53 o
  -1   1   1     3939.94     4133.73    229.11 o
   1   1   1     3420.52     3595.81    232.02 o
   3   1   1      100.94      102.21      6.40 o
   4   1   1      286.80      318.72     16.16 o
   5   1   1      360.44      365.83     16.46 o
   6   1   1      102.85      101.69      7.37 o
   7   1   1        0.15       17.31     14.25 o
  -7   2   1        1.56        4.67     13.06 o
  -6   2   1       39.77       62.29      8.72 o
  -5   2   1      123.17      128.49     10.00 o
  -4   2   1      273.40      269.14     13.13 o
  -3   2   1      110.95      106.71      6.27 o
  -2   2   1     1696.10     1664.49    177.35 o
  -1   2   1     5702.29     6446.67    317.62 o
   0   2   1      149.11      184.78     11.50 o
   2   2   1     2293.72     2194.07    100.67 o
   3   2   1      175.57      143.39     12.41 o
   4   2   1      243.17      238.59     13.08 o
   5   2   1      145.69      143.70     10.39 o
   6   2   1       26.26       32.05      5.13 o
   7   2   1        3.01        2.24     12.19 o
  -7   3   1       11.96        8.45     12.82 o
  -6   3   1       26.58       23.17      7.09 o
  -5   3   1       87.18       72.57     13.81 o
  -4   3   1      535.52      512.90     25.52 o
  -3   3   1     1514.44     1481.38     68.76 o
  -1   3   1    11059.98    11107.81    709.47 o
   0   3   1     2965.85     3251.68    160.07 o
   1   3   1    12503.86    12082.90    569.33 o
   2   3   1      273.33      267.42     11.62 o
   3   3   1     1323.79     1326.40     68.76 o
   4   3   1      497.32      501.60     25.47 o
   5   3   1       65.74       51.87      6.21 o
   6   3   1       28.23       23.63      6.66 o
   7   3   1       11.00        9.30     12.18 o
  -7   4   1       24.84        7.27     12.47 o
  -6   4   1       28.55       17.50      6.11 o
  -5   4   1       64.88       66.14      7.07 o
  -4   4   1      180.23      175.62     12.48 o
  -3   4   1      424.44      410.65     21.15 o
  -2   4   1     3748.08     3877.84    188.72 o
  -1   4   1     6571.32     6990.01    544.34 o
   0   4   1    19246.69    20739.61    879.92 o
   1   4   1     5591.33     6158.81    268.57 o
   2   4   1     3872.64     3852.20    188.78 o
   3   4   1      437.78      437.20     21.26 o
   4   4   1      195.60      178.49     10.17 o
   5   4   1       70.88       90.05     16.50 o
   6   4   1       30.63       26.15     10.62 o
   7   4   1       19.47        2.74     12.24 o
  -7   5   1        4.24       -1.27     11.92 o
  -6   5   1       34.98       46.34      7.67 o
  -5   5   1       57.12       59.09      6.61 o
  -4   5   1      165.01      169.60     11.64 o
  -3   5   1     1175.18     1164.36     55.68 o
  -2   5   1     1090.14     1151.92     49.75 o
  -1   5   1       80.12       80.19      4.38 o
   0   5   1     7536.21     8108.16    344.27 o
   2   5   1     1172.86     1198.78     70.44 o
   3   5   1     1131.14     1102.94     55.74 o
   4   5   1      139.33      150.57      9.54 o
   5   5   1       68.28       68.27      9.41 o
   6   5   1       33.37       43.19      6.57 o
   7   5   1        1.87       -5.01      6.19 o
  -7   6   1        0.22        8.21      6.79 o
  -6   6   1        3.81        0.61      6.20 o
  -5   6   1      129.25      132.43     10.13 o
  -4   6   1      266.97      278.67     17.29 o
  -3   6   1       10.59       12.56      2.14 o
  -2   6   1       39.08       42.57      2.63 o
  -1   6   1     4412.28     4554.00    199.34 o
   0   6   1      109.53      138.05      6.19 o
   1   6   1     4744.51     4835.87    199.36 o
   2   6   1       63.23       53.58      5.32 o
   3   6   1        2.48        3.55      2.28 o
   4   6   1      229.12      240.90     17.67 o
   5   6   1      115.71      120.00      9.99 o
   6   6   1        1.16        0.78      6.22 o
   7   6   1        0.67       -4.64      6.56 o
  -7   7   1       21.78       24.00      8.15 o
  -6   7   1        7.40        0.72      6.04 o
  -5   7   1        8.17        6.74      6.08 o
  -4   7   1       12.70       10.04      7.59 o
  -3   7   1      706.15      731.72     43.66 o
  -2   7   1     1122.11     1152.03     55.79 o
  -1   7   1     1271.19     1320.07     60.08 o
   0   7   1      819.11      965.02     41.15 o
   1   7   1     1458.52     1503.45     60.11 o
   2   7   1     1048.27     1103.61     55.36 o
   3   7   1      677.70      699.85     43.67 o
   4   7   1        8.75        3.96      3.93 o
   5   7   1        7.57        5.89      4.96 o
   6   7   1        3.87       -1.15      6.51 o
   7   7   1       24.60       40.50      8.30 o
  -7   8   1        2.77       -7.47      7.48 o
  -6   8   1        6.53        3.19      7.12 o
  -5   8   1      123.50      128.34     14.28 o
  -4   8   1      205.30      238.73     17.22 o
  -3   8   1      117.63      116.24      9.26 o
  -2   8   1      573.88      609.57     34.81 o
  -1   8   1     3778.39     3956.10    164.00 o
   0   8   1     1344.92     1381.18     61.94 o
   1   8   1     3608.54     3766.33    163.99 o
   2   8   1      524.17      554.63     24.79 o
   3   8   1      140.19      135.30      7.68 o
   4   8   1      236.38      264.20     24.26 o
   5   8   1      155.55      151.99     24.12 o
   6   8   1        6.71        9.00      7.13 o
   7   8   1        3.35        4.61      7.36 o
  -6   9   1        3.69        3.23      7.80 o
  -5   9   1       47.02       45.15      8.34 o
  -4   9   1       22.65       25.38      4.88 o
  -3   9   1      629.07      657.24     41.15 o
  -2   9   1      289.68      305.93     16.57 o
  -1   9   1     1293.47     1241.10     48.10 o
   0   9   1      375.28      404.81     17.53 o
   1   9   1     1071.08     1012.50     48.05 o
   2   9   1      328.44      349.52     14.54 o
   3   9   1      673.91      689.78     41.27 o
   4   9   1       34.38       39.50      5.25 o
   5   9   1       50.25       55.97      6.91 o
   6   9   1        4.00       15.77      7.73 o
  -6  10   1        3.22       -6.14      7.86 o
  -5  10   1       21.60       34.41      7.62 o
  -4  10   1      121.38      120.12     12.53 o
  -3  10   1       96.25      116.23      7.85 o
  -2  10   1      331.29      331.82     15.63 o
  -1  10   1      885.27      893.84     37.87 o
   0  10   1      326.77      302.67     13.38 o
   1  10   1      888.69      876.69     37.86 o
   2  10   1      271.68      277.31     13.34 o
   3  10   1       74.05       80.22      7.26 o
   4  10   1      114.69      112.57      9.11 o
   5  10   1       20.62       32.05      7.71 o
   6  10   1        3.67        6.72      7.91 o
  -6  11   1       21.43       31.88      9.23 o
  -5  11   1       64.07       75.74     10.18 o
  -4  11   1      123.07      158.09     14.94 o
  -3  11   1       72.63       87.33      7.02 o
  -2  11   1      147.26      142.37     11.25 o
  -1  11   1      417.53      426.34     18.82 o
   0  11   1      665.09      714.90     30.75 o
   1  11   1      443.23      434.51     18.82 o
   2  11   1       89.87       89.26      5.17 o
   3  11   1       71.35       74.75      6.67 o
   4  11   1      128.31      135.88     24.86 o
   5  11   1       60.06       66.56      9.97 o
   6  11   1       26.67       24.27      8.20 o
  -6  12   1        1.06        9.44      8.89 o
  -5  12   1        8.32        7.54      7.88 o
  -4  12   1       83.96       78.02      9.74 o
  -3  12   1       53.91       50.45      4.79 o
  -2  12   1      536.13      531.05     26.41 o
  -1  12   1      225.15      241.53     12.53 o
   0  12   1      308.21      324.67     14.45 o
   1  12   1      290.47      314.24     12.59 o
   2  12   1      514.87      511.26     26.45 o
   3  12   1       58.92       64.35      7.39 o
   4  12   1       78.37       69.72      7.02 o
   5  12   1       12.55       20.83      7.64 o
   6  12   1        1.95       -7.38      7.38 o
  -6  13   1       42.09       44.96     10.37 o
  -5  13   1        3.25        0.52      7.30 o
  -4  13   1       25.17       24.06      7.29 o
  -3  13   1       41.31       44.23      6.31 o
  -2  13   1       40.43       36.91      4.97 o
  -1  13   1      328.58      330.94     13.39 o
   0  13   1      953.32      941.62     40.41 o
   1  13   1      263.90      259.38     13.29 o
   2  13   1       20.53       13.90      3.70 o
   3  13   1       50.85       57.12      6.02 o
   4  13   1       30.69       33.87      7.40 o
   5  13   1        2.04       -0.94      7.92 o
   6  13   1       36.44       37.99      9.82 o
  -5  14   1        4.63        3.25      8.28 o
  -4  14   1       23.50       13.47      7.01 o
  -3  14   1       50.08       56.27      7.61 o
  -2  14   1      106.12      110.58      8.35 o
  -1  14   1       16.46       27.41      5.31 o
   0  14   1      108.88      121.28      6.52 o
   1  14   1       20.72       20.75      3.07 o
   2  14   1       72.62       81.42      6.45 o
   3  14   1       38.88       46.67      5.83 o
   4  14   1       15.87       20.57      7.09 o
   5  14   1        4.24       11.24      8.53 o
  -5  15   1       20.82       20.54      8.42 o
  -4  15   1       30.41       57.93      9.70 o
  -3  15   1       14.26       12.08      6.68 o
  -2  15   1       75.25       69.04      5.60 o
  -1  15   1      207.03      203.22     14.58 o
   0  15   1       31.04       35.68      3.64 o
   1  15   1      216.70      207.77     11.63 o
   2  15   1       69.80       65.79      5.56 o
   3  15   1        9.31        8.19      6.02 o
   4  15   1       30.71       49.31      9.36 o
   5  15   1       24.34       20.46      8.89 o
  -5  16   1        3.41        3.66      8.95 o
  -4  16   1       10.18        3.47      7.27 o
  -3  16   1        2.61        9.03      5.97 o
  -2  16   1      117.83      128.61     15.10 o
  -1  16   1       89.95       82.29      6.12 o
   0  16   1      216.46      208.46     10.40 o
   1  16   1       68.84       67.23      5.90 o
   2  16   1      121.68      122.36     13.76 o
   3  16   1        7.75        7.33      7.18 o
   4  16   1       12.15       17.08      8.07 o
   5  16   1        2.84       15.56      8.89 o
  -4  17   1        3.59       -4.90      7.53 o
  -3  17   1       16.07       24.29      8.27 o
  -2  17   1        8.17       12.47      5.52 o
  -1  17   1       36.42       41.48      4.98 o
   0  17   1      201.68      207.84     12.27 o
   1  17   1       44.35       41.13      5.07 o
   2  17   1        2.60        4.61      5.51 o
   3  17   1       12.97       13.44      7.17 o
   4  17   1        1.79        2.27      8.07 o
  -4  18   1        7.41        1.34      8.66 o
  -3  18   1        4.69        0.89      8.06 o
  -2  18   1       27.15       15.57      6.75 o
  -1  18   1       60.52       62.25      6.00 o
   0  18   1       91.07       87.05      8.85 o
   1  18   1       45.85       46.96      5.66 o
   2  18   1       40.72       52.31      5.65 o
   3  18   1        4.13       11.15      7.74 o
   4  18   1        4.92        0.24      7.87 o
  -3  19   1       38.48       40.86      9.44 o
  -2  19   1        7.63       10.49      6.66 o
  -1  19   1       22.51       15.68      6.50 o
   0  19   1       10.23       12.24      7.21 o
   1  19   1       35.14       44.29      7.08 o
   2  19   1        8.63        9.03      6.06 o
   3  19   1       31.26       30.24      8.97 o
  -3  20   1        0.99       -0.78      8.61 o
  -2  20   1        8.25       21.52      7.17 o
  -1  20   1       60.53       68.52     11.06 o
   0  20   1       64.10       49.50      8.21 o
   1  20   1       46.81       39.50      8.63 o
   2  20   1        7.53        4.51      6.45 o
   3  20   1        0.83       10.01      7.89 o
  -2  21   1       25.95       38.29      7.81 o
  -1  21   1        4.12        7.15     11.42 o
   0  21   1        4.20        1.76     11.36 o
   1  21   1        7.63       16.47     11.06 o
   2  21   1       24.84       34.84      9.34 o
   0  22   1        6.95        6.65     11.24 o
   1   0   2     8247.25     7776.27    652.33 o
   3   0   2       12.38       17.48      4.49 o
   4   0   2       68.99       80.25      8.15 o
   5   0   2      177.84      177.80      8.83 o
   6   0   2        9.35        3.10      6.21 o
   7   0   2        6.74      -13.75     13.75 o
  -7   1   2        0.93       -4.08     13.63 o
  -6   1   2       11.41        5.04      7.76 o
  -5   1   2        8.86       13.79      2.98 o
  -4   1   2      330.08      320.18     15.62 o
  -3   1   2     3464.45     3325.46    198.35 o
  -2   1   2     1932.12     1301.56    128.64 o
  -1   1   2     3682.83     3591.77    181.81 o
   0   1   2      280.87      340.22     29.48 o
   1   1   2     4241.75     4169.24    320.55 o
   2   1   2     1606.32     1651.24     92.21 o
   3   1   2     3354.56     3369.92    201.04 o
   4   1   2      301.16      292.51     15.57 o
   5   1   2       10.17       21.59      8.18 o
   6   1   2       14.62       17.15      4.52 o
   7   1   2        2.90       14.11     14.93 o
  -7   2   2        0.96        2.71     13.26 o
  -6   2   2       34.48       42.92     11.66 o
  -5   2   2      493.62      481.41     23.97 o
  -4   2   2      113.97      109.64      6.63 o
  -3   2   2       74.53       95.02      6.99 o
  -2   2   2     2995.78     3002.40    185.60 o
  -1   2   2    15568.28    15569.61    873.04 o
   0   2   2     1023.96     1115.73    138.68 o
   1   2   2    15652.37    13902.21    709.95 o
   2   2   2     3018.19     3153.65    150.93 o
   3   2   2       85.99      107.43     11.14 o
   4   2   2      120.84      112.15      6.67 o
   5   2   2      468.35      456.75     29.94 o
   6   2   2       22.31       24.82      5.44 o
   7   2   2        1.00        3.68     16.07 o
  -7   3   2       23.52       24.43     13.70 o
  -6   3   2       49.01       41.01      6.07 o
  -5   3   2      132.19      149.52      9.34 o
  -4   3   2      431.05      428.99     22.39 o
  -3   3   2      873.33      879.04     44.24 o
  -2   3   2      614.30      672.28     68.85 o
  -1   3   2     1908.54     2060.40    115.81 o
   0   3   2     5148.42     5881.17    287.02 o
   1   3   2     2568.96     2643.08    114.92 o
   2   3   2      813.51      840.33     39.20 o
   3   3   2      897.17      921.55     44.26 o
   4   3   2      470.83      480.27     28.06 o
   5   3   2      155.58      177.05     16.42 o
   6   3   2       51.22       51.44     20.66 o
  -7   4   2        1.48       14.89     13.03 o
  -6   4   2       10.22       19.36      6.19 o
  -5   4   2      125.47      118.98      9.84 o
  -4   4   2       77.70       84.83     12.32 o
  -3   4   2     1352.42     1426.15     86.36 o
  -2   4   2     2528.61     2674.50    128.52 o
  -1   4   2     8710.26     9071.05    753.46 o
   0   4   2     1880.36     1974.41     83.90 o
   1   4   2     8199.14     8658.34    427.50 o
   2   4   2     2536.87     2503.20    156.79 o
   3   4   2     1374.26     1435.86     70.30 o
   4   4   2      143.09      126.75      8.30 o
   5   4   2      130.97      125.02      9.93 o
   6   4   2       11.02       15.55      5.47 o
   7   4   2        1.57        4.15      6.36 o
  -7   5   2        0.83       -1.11     12.09 o
  -6   5   2       69.96       58.47      8.80 o
  -5   5   2       50.67       41.45      6.20 o
  -4   5   2      473.53      477.59     28.83 o
  -3   5   2     1188.57     1255.94     61.40 o
  -2   5   2      694.93      844.71     45.30 o
  -1   5   2     2851.25     3141.96    293.05 o
   0   5   2     2472.63     2737.64    116.27 o
   1   5   2     3343.79     3475.17    144.71 o
   2   5   2      884.64     1029.87     55.44 o
   3   5   2     1197.66     1248.60     61.56 o
   4   5   2      456.55      453.57     33.24 o
   5   5   2       30.50       21.58      5.25 o
   6   5   2       69.89       71.27      7.49 o
   7   5   2        2.12       -6.25      6.25 o
  -7   6   2        0.28       -4.30     12.04 o
  -6   6   2       42.36       47.03      7.75 o
  -5   6   2        5.45        2.53      5.75 o
  -4   6   2      357.55      352.78     23.03 o
  -3   6   2      447.75      469.34     29.70 o
  -2   6   2      595.59      534.97     26.70 o
  -1   6   2      443.59      450.16     24.28 o
   0   6   2      373.35      496.26     21.33 o
   1   6   2      338.13      371.31     20.21 o
   3   6   2      499.50      499.27     30.00 o
   4   6   2      358.84      371.35     18.97 o
   5   6   2       11.31       10.05     13.98 o
   6   6   2       29.57       28.52      6.45 o
   7   6   2        0.64        2.96      6.71 o
  -7   7   2        4.37        0.56      7.32 o
  -6   7   2       29.87       31.53      7.85 o
  -5   7   2       48.20       53.66      8.15 o
  -4   7   2      643.29      643.87     39.43 o
  -3   7   2       17.96       21.31      3.35 o
  -2   7   2      152.63      172.82     12.98 o
  -1   7   2     2070.23     2032.96    144.69 o
   0   7   2     1820.49     1831.88     77.92 o
   1   7   2     1720.29     1846.15     81.42 o
   2   7   2      208.15      223.82     12.18 o
   3   7   2       21.36       15.75      3.65 o
   4   7   2      625.74      640.34     39.70 o
   5   7   2       68.82       62.47      6.77 o
   6   7   2       32.95       32.89      6.24 o
   7   7   2        3.52       -6.98      6.98 o
  -7   8   2        1.83       -3.61      7.65 o
  -6   8   2       20.33       29.52      7.81 o
  -5   8   2        0.20       -2.60      6.15 o
  -4   8   2      285.87      260.16     23.68 o
  -3   8   2      318.39      331.79     18.59 o
  -2   8   2     2164.02     2133.55    126.58 o
  -1   8   2      514.10      531.42     23.19 o
   0   8   2       41.86       44.21      3.05 o
   1   8   2      529.82      547.02     23.24 o
   2   8   2     2088.74     2087.22    103.09 o
   3   8   2      259.49      266.10     15.22 o
   4   8   2      281.32      252.44     17.33 o
   5   8   2        0.21       -4.28      5.06 o
   6   8   2       20.56       39.88      8.12 o
   7   8   2        1.76       -6.76      7.36 o
  -6   9   2       68.79       56.16      9.61 o
  -5   9   2       16.63       29.47      6.94 o
  -4   9   2      217.20      247.93     21.39 o
  -3   9   2       93.27       96.08      6.24 o
  -2   9   2      146.89      165.07     12.86 o
  -1   9   2       64.66       66.28      3.61 o
   0   9   2     5134.32     5159.45    219.08 o
   2   9   2      107.57      118.32      8.25 o
   3   9   2       81.63       78.62      6.04 o
   4   9   2      217.46      206.70     15.62 o
   5   9   2        7.82       13.70      5.52 o
   6   9   2       69.45       64.97      9.49 o
  -6  10   2        5.47        5.05      8.26 o
  -5  10   2       23.37       21.07      7.08 o
  -4  10   2        7.02       -0.46      6.01 o
  -3  10   2       92.09       92.46      5.92 o
  -1  10   2      955.94     1005.47     45.90 o
   0  10   2       64.04       69.44      3.83 o
   1  10   2     1081.49     1144.72     45.95 o
   2  10   2      355.13      331.56     14.69 o
   3  10   2       82.55       85.10      7.13 o
   4  10   2        0.78       -4.43      4.43 o
   5  10   2       23.65       25.20     11.38 o
   6  10   2        9.01       13.55      7.45 o
  -6  11   2        0.73       -0.84      8.69 o
  -5  11   2        3.32        8.41      7.06 o
  -4  11   2      276.72      286.12     26.64 o
  -3  11   2      319.71      319.18     21.16 o
  -2  11   2      163.55      166.11      8.89 o
  -1  11   2      588.46      614.61     23.68 o
   0  11   2       13.74       11.49      2.07 o
   1  11   2      465.25      479.23     23.60 o
   2  11   2      139.96      134.75      7.26 o
   3  11   2      351.26      331.40     20.90 o
   4  11   2      267.94      286.45     21.26 o
   5  11   2        1.16       -2.94      6.72 o
   6  11   2        0.23       -1.06      7.93 o
  -6  12   2        5.38       14.48      9.14 o
  -5  12   2       70.68       83.67     11.13 o
  -4  12   2       12.83       24.83      7.30 o
  -3  12   2      147.54      157.94     11.72 o
  -2  12   2      436.80      421.72     22.55 o
  -1  12   2     1269.15     1287.09     57.64 o
   0  12   2      134.95      143.10      7.17 o
   1  12   2     1415.78     1412.05     57.67 o
   2  12   2      460.92      456.50     19.49 o
   3  12   2      155.68      155.79     11.36 o
   4  12   2        8.07        4.56      5.04 o
   5  12   2       63.84       66.80     10.36 o
   6  12   2        7.00        9.46      8.51 o
  -6  13   2        3.27        0.47      9.36 o
  -5  13   2        4.39        8.25      8.23 o
  -4  13   2       32.35       34.53      7.78 o
  -3  13   2      221.01      223.08     15.44 o
  -2  13   2      114.50      124.72      7.69 o
  -1  13   2      465.28      439.17     20.89 o
   0  13   2      206.27      211.11     10.05 o
   1  13   2      392.66      382.30     17.96 o
   2  13   2      116.29      118.15      7.51 o
   3  13   2      229.21      218.81     28.63 o
   4  13   2       32.15       29.59      7.42 o
   5  13   2        3.32       14.41      8.06 o
   6  13   2        2.85        3.59      7.81 o
  -5  14   2       50.25       77.47     11.14 o
  -4  14   2        3.94        1.62      6.80 o
  -3  14   2       47.08       46.10      6.49 o
  -2  14   2       11.56       18.00      4.00 o
  -1  14   2      469.32      467.67     23.92 o
   0  14   2        9.18        9.37      2.81 o
   1  14   2      469.00      461.14     20.45 o
   2  14   2       16.88       18.15      3.76 o
   3  14   2       32.50       38.85      7.25 o
   4  14   2        7.09        5.41      6.76 o
   5  14   2       51.62       70.16     11.07 o
  -5  15   2        7.80       11.00      8.87 o
  -4  15   2       28.12       24.05      7.91 o
  -3  15   2      136.23      145.88     11.61 o
  -2  15   2       89.29       90.86      7.77 o
  -1  15   2      117.94      120.75      7.49 o
   0  15   2        1.95        7.24      4.56 o
   1  15   2      106.73      110.18      7.82 o
   2  15   2       78.19       73.50      5.99 o
   3  15   2      139.33      143.78     15.32 o
   4  15   2       32.51       23.98      7.79 o
   5  15   2        7.83        8.49      8.60 o
  -5  16   2       12.72       26.03      9.45 o
  -4  16   2        8.42       21.77      8.01 o
  -3  16   2       11.31       16.42      6.00 o
  -2  16   2       36.35       35.92      6.47 o
  -1  16   2      211.38      229.63     14.12 o
   0  16   2        1.73        2.53      4.06 o
   1  16   2      252.42      265.76     21.68 o
   2  16   2       43.31       36.82      4.80 o
   3  16   2        8.33        5.66      5.49 o
   4  16   2        3.68       14.01      7.68 o
   5  16   2        7.08        7.60      8.14 o
  -4  17   2       10.53        9.08      8.62 o
  -3  17   2       30.96       43.71      8.81 o
  -2  17   2       10.09        1.67      5.77 o
  -1  17   2       41.66       44.24      5.54 o
   0  17   2      122.96      125.28     10.64 o
   1  17   2       58.22       64.74      6.20 o
   2  17   2       14.39       12.73      4.50 o
   3  17   2       34.39       49.14      8.88 o
   4  17   2       10.99       13.87      7.87 o
  -4  18   2        7.58        4.37      8.94 o
  -3  18   2       42.93       57.98     10.21 o
  -2  18   2       40.25       34.52      6.96 o
  -1  18   2       92.30       97.70      9.28 o
   0  18   2        0.29       -4.66      4.66 o
   1  18   2       94.07       98.73      7.33 o
   2  18   2       45.96       49.18      8.39 o
   3  18   2       42.26       47.66      9.46 o
   4  18   2       10.53       10.13      8.14 o
  -3  19   2       21.13       27.88      7.30 o
  -2  19   2        8.25       -0.82      6.41 o
  -1  19   2       17.50       36.13     12.06 o
   0  19   2       18.16       23.01      7.12 o
   1  19   2       18.26       18.82      7.24 o
   2  19   2       14.34       13.82      5.86 o
   3  19   2       22.42       32.30      8.83 o
  -3  20   2        8.17       16.63      9.18 o
  -2  20   2        5.41        4.79      9.99 o
  -1  20   2       16.52       19.16      6.90 o
   0  20   2        0.53        0.87     10.75 o
   1  20   2       16.53       24.55      7.71 o
   2  20   2       11.66       12.71      7.91 o
   3  20   2        8.15       11.61      8.85 o
  -2  21   2        0.76        3.33      9.65 o
  -1  21   2        6.28        4.72     11.26 o
   0  21   2       32.32       32.66     11.80 o
   1  21   2        5.28        0.20      7.83 o
   1   0   3    10837.63    10565.44    445.39 o
   2   0   3       93.98       92.18      5.06 o
   3   0   3     6188.00     6098.33    297.22 o
   4   0   3       93.37       92.92      5.94 o
   5   0   3       14.37        6.91      5.67 o
   6   0   3        5.57       -0.06      4.89 o
   7   0   3        5.18        6.51     14.81 o
  -7   1   3       12.97       11.41     14.14 o
  -6   1   3       12.46       17.75     10.91 o
  -5   1   3      507.05      502.52     25.36 o
  -4   1   3      343.00      328.01     17.64 o
  -3   1   3     2143.32     2213.75    125.06 o
  -2   1   3      268.42      270.72     23.92 o
  -1   1   3     5720.21     6309.67    365.17 o
   0   1   3      113.26       99.58      6.96 o
   1   1   3     4982.26     5630.09    509.90 o
   2   1   3      225.27      232.81     12.37 o
   3   1   3     2001.26     1995.97    126.79 o
   4   1   3      284.70      264.12     17.50 o
   5   1   3      486.63      496.48     31.60 o
   6   1   3       10.78        7.11      4.35 o
   7   1   3       10.70       17.33     15.35 o
  -7   2   3       54.27       53.77     15.17 o
  -6   2   3       12.83       21.59     11.64 o
  -5   2   3       43.93       44.97      3.71 o
  -4   2   3       33.24       33.96      3.27 o
  -3   2   3     1918.89     1837.05     91.19 o
  -2   2   3      308.34      317.16     23.89 o
  -1   2   3     7178.62     7690.77    452.13 o
   0   2   3       70.61       77.52      5.02 o
   1   2   3     7221.15     7392.28    446.32 o
   2   2   3      237.36      254.10     13.62 o
   3   2   3     1962.90     1891.32     91.23 o
   4   2   3       56.19       60.76      4.95 o
   5   2   3       41.45       51.84      5.53 o
   6   2   3        9.77        9.79      5.01 o
   7   2   3       55.52       36.96     16.97 o
  -7   3   3        3.93        8.58     13.43 o
  -6   3   3       14.44       23.03     11.28 o
  -5   3   3      238.35      256.39     16.20 o
  -4   3   3      209.09      197.04     10.67 o
  -2   3   3     1837.24     1960.60    103.13 o
  -1   3   3     4634.13     5038.60    275.67 o
   0   3   3     1110.84     1293.16     63.19 o
   1   3   3     4066.61     4301.48    224.13 o
   2   3   3     2171.44     2227.71    102.37 o
   3   3   3      109.35      116.34      5.80 o
   4   3   3      194.02      204.20     13.72 o
   5   3   3      222.36      243.15     17.01 o
   6   3   3        9.53        8.90      5.08 o
   7   3   3        5.43        7.99      5.86 o
  -7   4   3       10.76        6.33     13.16 o
  -6   4   3       74.98       58.17      9.00 o
  -5   4   3       10.65        7.01      5.17 o
  -4   4   3      212.85      207.30     14.01 o
  -3   4   3      530.18      508.77     29.69 o
  -2   4   3      895.89     1079.09     49.80 o
  -1   4   3      999.05     1015.53     84.08 o
   0   4   3    17428.86    18054.54    880.59 o
   1   4   3      981.65      962.82     47.90 o
   2   4   3      782.95      889.50     60.84 o
   3   4   3      516.02      475.89     20.88 o
   4   4   3      188.79      200.92     11.55 o
   5   4   3       12.94       11.95      3.86 o
   6   4   3       71.31       74.86      7.57 o
   7   4   3       12.78       22.17      6.40 o
  -7   5   3        3.95       -1.00     12.79 o
  -6   5   3       32.56       48.21      7.74 o
  -5   5   3       55.82       56.92      7.97 o
  -4   5   3      368.70      334.55     19.84 o
  -3   5   3      185.95      188.06     11.04 o
  -2   5   3     6001.19     6173.61    296.02 o
  -1   5   3      608.23      667.99     45.47 o
   0   5   3      629.31      648.54     31.84 o
   1   5   3      761.83      798.69     36.58 o
   2   5   3     5953.50     5856.49    293.55 o
   3   5   3      140.71      146.05      9.34 o
   4   5   3      300.23      274.97     15.93 o
   5   5   3       49.32       55.54      6.39 o
   6   5   3       32.95       38.98      6.37 o
   7   5   3        5.00        9.45      6.75 o
  -7   6   3       12.68        7.74     12.46 o
  -6   6   3       19.67       17.96      6.72 o
  -5   6   3       13.52       11.97      5.80 o
  -4   6   3      524.01      532.52     48.23 o
  -3   6   3      421.88      430.03     25.35 o
  -2   6   3     1300.20     1398.11     66.57 o
  -1   6   3      782.52      870.52     43.38 o
   0   6   3     8924.30     9061.44    384.36 o
   1   6   3      824.99      881.69     43.03 o
   2   6   3     1127.59     1263.61     81.30 o
   3   6   3      391.45      386.69     25.72 o
   4   6   3      559.63      574.99     35.32 o
   5   6   3       17.65        7.84      4.74 o
   6   6   3        6.69        1.19      6.57 o
   7   6   3       13.60        9.14      6.94 o
  -6   7   3       21.54       32.13      7.87 o
  -5   7   3       25.13       27.67      6.71 o
  -4   7   3      320.73      279.03     27.96 o
  -3   7   3       20.50       22.84      2.93 o
  -2   7   3     4710.66     4658.24    230.85 o
  -1   7   3      179.03      169.93      7.74 o
   0   7   3      611.25      602.84     25.87 o
   1   7   3      188.93      177.02      7.85 o
   2   7   3     4637.69     4712.13    228.89 o
   3   7   3       13.91       14.71      4.03 o
   4   7   3      359.25      329.78     16.77 o
   5   7   3       25.40       22.72      5.65 o
   6   7   3       24.85       32.39      6.52 o
   7   7   3        3.04        5.38      7.14 o
  -7   8   3        3.30       -0.29      7.96 o
  -6   8   3       41.76       43.31      8.88 o
  -5   8   3       49.19       50.82      8.07 o
  -4   8   3       91.50      124.74     12.45 o
  -3   8   3      152.71      145.80      8.89 o
  -2   8   3      138.56      166.67     11.70 o
  -1   8   3      492.32      518.00     24.83 o
   0   8   3    14612.70    14544.82    617.49 o
   1   8   3      468.82      489.22     21.67 o
   2   8   3      176.95      187.57     12.62 o
   3   8   3      179.95      173.49     14.94 o
   4   8   3       95.92      112.23     21.79 o
   5   8   3       42.13       38.10      6.23 o
   6   8   3       46.00       46.78      7.22 o
   7   8   3        3.31        6.95      7.27 o
  -6   9   3       11.30       14.80      7.70 o
  -5   9   3       15.75        8.31      6.38 o
  -4   9   3      135.22      148.15     14.55 o
  -3   9   3       71.80       61.97      9.33 o
  -2   9   3     2282.18     2380.30    208.03 o
  -1   9   3      401.51      382.22     21.87 o
   0   9   3       18.73       19.36      1.88 o
   1   9   3      521.22      509.39     22.07 o
   2   9   3     2418.94     2426.65    118.18 o
   3   9   3       65.65       66.38     10.26 o
   4   9   3      103.46      111.75     13.86 o
   5   9   3        8.32        5.31     10.30 o
   6   9   3       11.62       21.56      7.65 o
  -6  10   3        4.73        2.11      8.33 o
  -5  10   3        9.81       11.84      6.93 o
  -4  10   3      148.90      169.60     17.01 o
  -3  10   3      353.46      349.44     22.64 o
  -2  10   3      282.56      321.25     18.09 o
   0  10   3     1858.08     1854.84     79.01 o
   1  10   3       30.68       37.59      5.65 o
   2  10   3      350.47      377.25     17.79 o
   3  10   3      360.05      350.95     18.09 o
   4  10   3      162.99      167.01     22.11 o
   5  10   3       13.36       16.28      5.92 o
   6  10   3        7.22        7.24      7.61 o
  -6  11   3        5.02        4.80      8.96 o
  -5  11   3       54.37       76.16     10.66 o
  -4  11   3      125.40      118.66     13.84 o
  -3  11   3       10.34        3.27      6.37 o
  -2  11   3      851.56      874.00     42.28 o
  -1  11   3      852.51      913.74     36.24 o
   0  11   3        3.04        3.67      1.91 o
   1  11   3      752.22      776.61     36.19 o
   2  11   3      833.00      817.27     41.75 o
   3  11   3       16.45       10.44      4.12 o
   4  11   3      142.23      135.85     10.29 o
   5  11   3       66.31       66.76     12.33 o
   6  11   3        5.34       11.88      8.04 o
  -6  12   3       12.46       22.75      8.94 o
  -5  12   3       31.11       38.31      8.91 o
  -4  12   3       64.22       80.49     10.50 o
  -3  12   3      205.17      196.88     13.22 o
  -2  12   3        2.60        2.06      4.46 o
  -1  12   3      737.05      750.56     38.16 o
   0  12   3      324.93      329.66     14.67 o
   1  12   3      805.61      769.53     32.82 o
   2  12   3        0.73        3.26      2.89 o
   3  12   3      174.05      160.83     12.46 o
   4  12   3       61.09       63.90      7.07 o
   5  12   3       28.22       26.17      8.10 o
   6  12   3       14.59       17.13      8.00 o
  -6  13   3       13.03       13.95      9.85 o
  -5  13   3       21.53       33.11      9.27 o
  -4  13   3        5.87        1.87      7.04 o
  -3  13   3       84.67       78.96      8.12 o
  -2  13   3      107.49      106.60      9.05 o
  -1  13   3      185.44      199.44     13.20 o
   0  13   3      182.78      180.14      8.74 o
   1  13   3      268.98      269.82     11.21 o
   2  13   3      121.46      120.61      7.34 o
   3  13   3       92.26       99.09     12.80 o
   4  13   3        7.71       -1.03      5.46 o
   5  13   3       21.63       31.39      8.58 o
   6  13   3       16.47        6.80      8.29 o
  -5  14   3        0.13       -0.63      7.78 o
  -4  14   3        5.27       -0.51      7.35 o
  -3  14   3      335.96      309.68     27.26 o
  -2  14   3       24.31       22.94      5.55 o
  -1  14   3      335.89      337.95     17.46 o
   0  14   3       27.62       26.74      3.08 o
   1  14   3      326.42      320.69     14.83 o
   2  14   3       16.36       16.80      4.42 o
   3  14   3      336.93      311.97     20.30 o
   4  14   3        3.23       -5.59      5.59 o
   5  14   3        0.18        2.77      7.80 o
  -5  15   3       58.71       67.81     11.45 o
  -4  15   3       17.46        7.85      8.23 o
  -3  15   3       70.48       75.64      8.19 o
  -2  15   3        4.50        7.33      5.38 o
  -1  15   3      249.47      250.80     14.52 o
   0  15   3       25.37       25.65      3.25 o
   1  15   3      265.70      268.30     12.35 o
   2  15   3        5.64        5.78      4.59 o
   3  15   3       70.29       75.17      7.48 o
   4  15   3       11.03        1.11      6.68 o
   5  15   3       53.17       61.03     10.56 o
  -5  16   3        8.60        4.33      9.30 o
  -4  16   3        3.30        6.90      8.53 o
  -3  16   3      101.63      109.15     10.37 o
  -2  16   3       11.67       16.70      9.82 o
  -1  16   3      169.91      185.28     14.15 o
   0  16   3        1.62        7.53      4.12 o
   1  16   3      186.85      193.65      9.66 o
   2  16   3        5.40        1.45      4.76 o
   3  16   3      109.27      117.94      9.63 o
   4  16   3        4.75       -0.21      7.18 o
   5  16   3        8.85        3.60      8.50 o
  -4  17   3       13.55       16.01      9.15 o
  -3  17   3       28.19       38.05      7.55 o
  -2  17   3       13.87       11.19      6.16 o
  -1  17   3       96.88       95.86      8.72 o
   0  17   3        1.16        7.00      4.52 o
   1  17   3       79.13       94.20      6.87 o
   2  17   3        9.63       12.76      5.28 o
   3  17   3       28.91       32.94      6.43 o
   4  17   3       10.41       11.39      7.81 o
  -4  18   3        1.48       -8.88      8.88 o
  -3  18   3       11.59        9.55     12.52 o
  -2  18   3       11.59        8.62      6.27 o
  -1  18   3       43.37       45.19      9.83 o
   0  18   3       21.74       27.98      5.26 o
   1  18   3       48.68       55.97      5.56 o
   2  18   3        6.08        3.90      5.43 o
   3  18   3        9.92       13.25      7.89 o
   4  18   3        0.64       -0.57      7.73 o
  -3  19   3        0.26       -4.71      7.29 o
  -2  19   3       31.73       32.09      7.53 o
  -1  19   3       14.83       11.50      6.45 o
   0  19   3       15.46       19.63      6.63 o
   1  19   3       13.98       19.96      7.24 o
   2  19   3       41.10       46.96      7.81 o
   3  19   3        1.09        0.69      7.85 o
  -3  20   3        2.78        0.38     13.05 o
  -2  20   3        3.37        5.10      6.89 o
  -1  20   3        7.25        4.81      6.62 o
   0  20   3       74.48       72.69     13.67 o
   1  20   3        9.53        6.83     10.25 o
   2  20   3        2.49        5.88      6.24 o
  -2  21   3       35.60       39.18     13.67 o
  -1  21   3        3.37       -1.33      9.84 o
   0  21   3        0.06      -11.49     11.49 o
   1  21   3        4.20       -1.36     11.13 o
   0   0   4    15168.43    14412.22    865.53 o
   1   0   4     1238.84     1296.07     63.76 o
   2   0   4      537.63      614.15     36.69 o
   3   0   4        1.34        4.25      2.22 o
   4   0   4      808.51      806.87     39.83 o
   5   0   4       30.39       40.27     10.78 o
   6   0   4        4.42        3.97      6.13 o
   7   0   4        0.68       11.40     15.40 o
  -7   1   4       13.97        7.64     14.51 o
  -6   1   4       17.17       27.81      6.28 o
  -5   1   4      224.91      204.97     20.89 o
  -4   1   4      149.44      148.69      9.18 o
  -3   1   4      518.31      493.94     26.56 o
  -2   1   4     2545.78     2445.15    150.06 o
  -1   1   4     1886.54     1847.81     85.57 o
   0   1   4      547.92      544.38     23.34 o
   1   1   4     1612.70     1623.99     84.12 o
   2   1   4     2595.64     2585.89    123.60 o
   3   1   4      642.04      609.40     32.85 o
   4   1   4      176.25      174.21      9.17 o
   5   1   4      243.49      219.87     32.64 o
   6   1   4       22.53       42.32      5.94 o
   7   1   4       15.61       29.32     16.48 o
  -7   2   4        2.43        7.31     14.38 o
  -6   2   4        2.17       18.78     11.91 o
  -5   2   4       17.34       15.63      3.40 o
  -4   2   4      365.62      383.19     18.54 o
  -3   2   4       74.49      100.26     12.21 o
  -2   2   4     1358.73     1342.07     90.28 o
  -1   2   4     3142.11     3285.12    205.20 o
   0   2   4      541.31      571.01     43.22 o
   1   2   4     3682.50     3555.95    202.69 o
   2   2   4     1485.55     1583.74     63.53 o
   3   2   4      139.51      133.65      8.27 o
   4   2   4      339.49      336.83     23.10 o
   5   2   4       30.19       39.56      6.94 o
   6   2   4        0.51        6.05      5.04 o
   7   2   4        3.48       13.13     16.24 o
  -7   3   4        0.41       -6.01     13.60 o
  -6   3   4        3.50        7.65     10.75 o
  -5   3   4       53.26       46.38      6.67 o
  -4   3   4      407.51      382.31     25.56 o
  -3   3   4     1741.39     1685.48    100.89 o
  -2   3   4     1161.76     1345.21     69.74 o
   0   3   4     3004.80     3299.64    198.00 o
   1   3   4      250.56      244.98     15.23 o
   2   3   4     1379.58     1520.25     85.35 o
   3   3   4     1662.92     1671.26     70.95 o
   4   3   4      416.55      433.44     21.17 o
   5   3   4       48.51       44.49      4.76 o
   6   3   4       11.55       15.87      7.50 o
   7   3   4        1.59       -0.87      6.54 o
  -7   4   4        0.71        1.31     13.55 o
  -6   4   4        6.38        7.81     11.21 o
  -5   4   4       27.02       19.08      5.91 o
  -4   4   4       87.74       82.00      6.25 o
  -3   4   4      663.74      685.50     43.11 o
  -2   4   4     1792.69     1948.92     89.00 o
  -1   4   4     1871.21     1950.35    152.19 o
   0   4   4     2166.66     2368.76    140.27 o
   1   4   4     1823.51     1766.24     88.62 o
   2   4   4     1608.44     1654.96     88.34 o
   3   4   4      691.70      727.33     35.30 o
   4   4   4       71.50       68.12      5.40 o
   5   4   4       52.46       45.05      4.75 o
   6   4   4       10.41       22.36      7.28 o
   7   4   4        2.38       -3.23      9.08 o
  -7   5   4        1.03       15.46     12.21 o
  -6   5   4       60.32       61.40      8.83 o
  -5   5   4      107.37      106.91     11.46 o
  -3   5   4      168.03      164.97     10.04 o
  -2   5   4      170.28      172.41      9.08 o
  -1   5   4     3126.86     3375.50    149.82 o
   0   5   4     4844.53     5117.36    303.32 o
   1   5   4     2577.79     2703.75    148.56 o
   3   5   4      127.14      116.95     10.39 o
   4   5   4      125.60      117.36      7.52 o
   5   5   4      115.62      113.97      9.62 o
   6   5   4       58.84       60.44      7.54 o
   7   5   4        1.07        5.59     15.91 o
  -7   6   4       15.40        9.45     12.11 o
  -6   6   4        0.03        3.50      6.58 o
  -5   6   4       66.51       89.69      9.21 o
  -4   6   4      332.82      313.02     26.29 o
  -3   6   4      766.71      781.72     38.86 o
  -2   6   4     2535.73     2491.85    117.99 o
  -1   6   4      186.26      175.00     10.73 o
   0   6   4      403.35      387.66     19.16 o
   1   6   4      189.01      160.55     11.44 o
   2   6   4     2341.73     2289.51    117.05 o
   3   6   4      774.22      774.62     47.68 o
   4   6   4      305.65      276.81     15.71 o
   5   6   4       55.51       62.99      7.38 o
   6   6   4        0.46        4.42      5.33 o
   7   6   4       14.60       23.31      7.34 o
  -7   7   4        0.55       -5.09     12.51 o
  -6   7   4       13.79       14.51      6.93 o
  -5   7   4       67.31       96.68     10.65 o
  -4   7   4      159.49      187.17     15.23 o
  -3   7   4        1.04        3.52      3.58 o
  -2   7   4      231.53      267.44     14.70 o
  -1   7   4     1046.84     1097.53     44.91 o
   0   7   4       38.18       31.64      2.04 o
   1   7   4      965.24      992.73     51.70 o
   2   7   4      283.40      308.78     21.99 o
   3   7   4        2.88        1.07      2.64 o
   4   7   4      121.02      139.55     18.99 o
   5   7   4       68.59       82.07     12.74 o
   6   7   4       21.81       29.32      6.58 o
   7   7   4        0.69       -3.02      6.98 o
  -6   8   4        4.54       -4.20      7.40 o
  -5   8   4        3.16        2.09      6.43 o
  -4   8   4       28.77       21.06      6.33 o
  -3   8   4       20.24       23.92      8.15 o
  -2   8   4     1084.29     1128.70     70.66 o
  -1   8   4      168.45      155.99      7.74 o
   0   8   4      905.31     1008.70     43.08 o
   1   8   4      214.49      189.22      9.07 o
   2   8   4     1154.06     1171.77     56.78 o
   3   8   4       34.30       38.92      6.75 o
   4   8   4       47.75       37.40      5.25 o
   5   8   4        1.48        4.43      5.41 o
   6   8   4        7.54        3.72      5.76 o
  -6   9   4       35.67       50.35      9.01 o
  -5   9   4        5.05        5.01      6.99 o
  -4   9   4       36.85       45.12      8.06 o
  -3   9   4      305.81      313.62     18.17 o
  -2   9   4      533.26      553.85     39.91 o
  -1   9   4      515.28      508.21     38.50 o
   0   9   4      783.64      731.97     31.26 o
   1   9   4      718.25      704.42     27.36 o
   2   9   4      408.17      414.27     22.28 o
   3   9   4      263.47      250.80     14.62 o
   4   9   4       59.17       59.36      6.51 o
   5   9   4        5.81        2.33      5.34 o
   6   9   4       26.25       34.89      7.21 o
  -6  10   4        6.79       19.22      8.93 o
  -5  10   4       23.26       32.39      8.28 o
  -4  10   4      124.88      159.58     15.06 o
  -3  10   4      479.67      492.52     28.55 o
  -2  10   4      575.26      590.18     30.70 o
  -1  10   4      565.14      566.56     26.46 o
   0  10   4      289.41      310.78     13.67 o
   1  10   4      506.27      505.92     23.14 o
   2  10   4      648.78      632.61     30.44 o
   3  10   4      440.86      422.39     22.75 o
   4  10   4      108.19      122.72     10.43 o
   5  10   4       21.53       20.10      5.94 o
   6  10   4        4.66       19.99      8.02 o
  -6  11   4        2.20        5.36      9.00 o
  -5  11   4       58.14       61.46      9.69 o
  -4  11   4       43.18       47.70      8.41 o
  -3  11   4      183.41      175.89     13.28 o
  -2  11   4      259.86      266.05     15.07 o
  -1  11   4      348.27      363.64     20.31 o
   0  11   4      837.01      795.59     34.18 o
   1  11   4      419.93      423.37     17.53 o
   2  11   4      190.77      194.08     11.69 o
   3  11   4      186.18      176.28     13.19 o
   4  11   4       34.18       41.42      8.63 o
   5  11   4       56.47       57.27      7.59 o
   6  11   4        0.63       -0.69      7.04 o
  -6  12   4        0.11       -9.06      9.06 o
  -5  12   4        2.50       12.03      7.87 o
  -4  12   4        5.20        5.15      7.63 o
  -3  12   4        1.90       -1.17      5.09 o
  -2  12   4      129.64      120.68      9.82 o
  -1  12   4      227.48      225.43     12.78 o
   0  12   4      731.29      729.69     31.50 o
   1  12   4      161.33      158.60      8.63 o
   2  12   4      124.72      127.38      7.83 o
   3  12   4        0.05       -3.03      4.02 o
   4  12   4        7.69        6.62      5.06 o
   5  12   4        8.36        6.19      6.12 o
   6  12   4        0.43       -7.66      7.66 o
  -6  13   4        0.54       -8.77      8.77 o
  -5  13   4       13.53        7.53      8.73 o
  -4  13   4       26.14       25.06      8.88 o
  -3  13   4      298.97      295.55     20.10 o
  -2  13   4      384.55      356.12     21.34 o
  -1  13   4        3.91        6.07      4.04 o
   0  13   4      149.03      153.60      7.61 o
   1  13   4       22.90       23.91      2.85 o
   2  13   4      322.51      303.65     16.73 o
   3  13   4      303.43      283.65     25.11 o
   4  13   4       32.96       33.43      6.10 o
   5  13   4       11.04       16.28      8.90 o
   6  13   4        0.56       -2.72      8.07 o
  -5  14   4        5.79        3.76      8.24 o
  -4  14   4       74.41       96.91     11.76 o
  -3  14   4        9.35       11.39      6.56 o
  -2  14   4       13.47        7.12      5.25 o
  -1  14   4      130.76      130.44      7.91 o
   0  14   4      188.83      186.68      9.24 o
   1  14   4      116.24      115.99      6.45 o
   2  14   4       19.98       14.53      3.54 o
   3  14   4       11.04        2.75      4.73 o
   4  14   4       62.86       65.79     12.57 o
   5  14   4        2.49        1.72      7.75 o
  -5  15   4       27.16       15.26      9.67 o
  -4  15   4        9.46       -1.88      8.05 o
  -3  15   4       48.65       51.69      7.43 o
  -2  15   4      112.79      124.59     10.70 o
  -1  15   4       74.37       76.56      8.18 o
   0  15   4       69.22       60.90      5.43 o
   1  15   4       86.54       91.77      5.38 o
   2  15   4      134.11      139.53     12.24 o
   3  15   4       35.68       33.46      5.93 o
   4  15   4       10.68       -0.29     12.26 o
   5  15   4       29.35       22.27      7.98 o
  -5  16   4        8.57        0.89      9.46 o
  -4  16   4       50.60       59.18     11.28 o
  -3  16   4       29.46       21.72      9.03 o
  -2  16   4       44.90       44.34      6.77 o
  -1  16   4      100.40       89.76      8.61 o
   0  16   4      142.76      140.00      8.89 o
   1  16   4       85.31       86.79      5.52 o
   2  16   4       49.80       47.75      9.84 o
   3  16   4       35.63       22.18      5.87 o
   4  16   4       52.99       64.42     15.46 o
   5  16   4       14.94       15.35      8.61 o
  -4  17   4       11.61       10.61      9.48 o
  -3  17   4        7.61        6.79      6.69 o
  -2  17   4       60.12       58.30     15.98 o
  -1  17   4       62.22       64.42      7.64 o
   0  17   4       46.72       46.54      5.63 o
   1  17   4       43.06       50.08      4.57 o
   2  17   4       61.17       67.88      7.09 o
   3  17   4        7.20       11.53      5.88 o
   4  17   4       13.14       10.64      8.18 o
  -4  18   4       21.01       25.80      9.92 o
  -3  18   4        7.69        6.89      7.06 o
  -2  18   4       46.73       53.24     10.36 o
  -1  18   4        4.74        1.36      6.49 o
   0  18   4       14.28       22.02      6.59 o
   1  18   4        8.80       12.20      6.59 o
   2  18   4       41.14       46.26      6.54 o
   3  18   4        8.37        7.63      5.76 o
   4  18   4       14.91       12.63      8.52 o
  -3  19   4        3.68       12.69      7.74 o
  -2  19   4       13.21        1.21      7.02 o
  -1  19   4       29.41       34.69      7.32 o
   0  19   4       17.85       28.67      7.19 o
   1  19   4       23.96       28.75     11.16 o
   2  19   4        7.19        1.27      5.76 o
   3  19   4        2.91       10.95      8.03 o
  -2  20   4       36.64       38.24      7.88 o
  -1  20   4        9.52       14.03      7.00 o
   0  20   4        2.12       15.14     11.67 o
   1  20   4        8.67       -3.94     10.03 o
   2  20   4       31.25       28.42     12.18 o
  -1  21   4       11.52       13.42      7.69 o
   0  21   4        9.36       28.81     12.91 o
   1  21   4       10.69       12.10     11.95 o
   1   0   5      146.10      160.72      8.02 o
   2   0   5     2437.68     2307.74    112.81 o
   3   0   5      249.65      217.92     11.32 o
   4   0   5      157.94      145.35      8.35 o
   5   0   5       68.64       93.67      8.06 o
   6   0   5       79.47       91.98      8.56 o
   7   0   5        0.86        0.25     15.49 o
  -7   1   5        4.03       15.27     15.38 o
  -6   1   5       29.21       27.65      6.35 o
  -5   1   5       40.45       45.57      5.32 o
  -4   1   5      625.99      646.79     32.35 o
  -3   1   5      743.38      712.87     42.79 o
  -2   1   5       59.97       48.71      4.91 o
  -1   1   5      322.53      397.09     22.53 o
   0   1   5     6427.45     6480.74    275.07 o
   1   1   5      478.59      354.15     32.81 o
   2   1   5       51.39       36.37      4.71 o
   3   1   5      708.18      717.56     43.57 o
   4   1   5      628.59      655.07     45.26 o
   5   1   5       26.67       29.71      5.75 o
   6   1   5       30.76       30.28     10.64 o
   7   1   5        2.35       -2.90     16.58 o
  -7   2   5        0.25        8.92     13.45 o
  -6   2   5       41.37       56.22     13.86 o
  -5   2   5      106.77       98.48      6.70 o
  -4   2   5      971.28      910.70     38.99 o
  -3   2   5      170.02      160.57      9.12 o
  -2   2   5     7946.98     8008.35    654.47 o
  -1   2   5     6668.47     7233.37    607.43 o
   0   2   5      196.43      156.43      7.99 o
   1   2   5     6583.72     7012.37    341.53 o
   2   2   5     7454.95     7706.95    462.80 o
   3   2   5      156.94      158.70      8.57 o
   4   2   5      927.89      922.23     70.30 o
   5   2   5      102.59      119.52      9.45 o
   6   2   5       37.07       53.13      6.01 o
   7   2   5        0.06        3.88      5.55 o
  -7   3   5        7.80       19.89     13.49 o
  -6   3   5        6.95       -1.85     11.83 o
  -5   3   5       36.61       44.51      5.33 o
  -4   3   5     1576.74     1599.25    137.76 o
  -3   3   5     1428.64     1412.15     82.64 o
  -2   3   5     1015.09     1252.66     58.99 o
  -1   3   5     1612.51     1648.41    128.55 o
   0   3   5      876.13      452.59     39.41 o
   1   3   5     1569.72     1501.57     81.77 o
   2   3   5      926.09     1095.85     72.20 o
   3   3   5     1331.08     1346.60     67.39 o
   4   3   5     1628.97     1651.60     80.52 o
   5   3   5       35.64       37.85      4.82 o
   6   3   5       10.52        9.64     11.48 o
   7   3   5        5.28        5.08      6.04 o
  -7   4   5        4.09       -7.16     13.69 o
  -6   4   5       47.26       24.31     11.95 o
  -5   4   5       45.68       53.40      7.09 o
  -4   4   5      195.93      163.41     14.38 o
  -3   4   5      450.00      419.69     26.01 o
  -2   4   5     3533.84     3782.45    183.65 o
  -1   4   5      888.80     1031.88     67.40 o
   0   4   5      461.40      476.21     28.85 o
   1   4   5     1175.71     1212.66     82.70 o
   2   4   5     3621.73     3671.92    182.24 o
   3   4   5      474.26      423.20     26.56 o
   4   4   5      142.48      138.88     14.59 o
   5   4   5       45.62       43.07      4.97 o
   6   4   5       53.84       57.67      7.12 o
   7   4   5        3.64       10.16      6.36 o
  -7   5   5       10.73       -0.25     12.52 o
  -6   5   5       26.84       14.96     11.69 o
  -5   5   5       25.75       19.17      6.02 o
  -4   5   5      130.59      120.89     13.19 o
  -3   5   5     1677.05     1662.03    101.49 o
  -2   5   5       26.82       32.70      2.43 o
  -1   5   5     3038.70     3346.09    150.95 o
   0   5   5     1533.05     1451.12     71.03 o
   1   5   5     2588.76     2640.34    181.74 o
   2   5   5       26.91       25.16      4.40 o
   3   5   5     1618.41     1700.73    101.75 o
   4   5   5      127.74      118.81      7.69 o
   5   5   5       32.14       29.29      4.63 o
   6   5   5       21.92       21.50      6.10 o
   7   5   5        9.98       10.30      6.58 o
  -7   6   5        0.49       -4.98     12.08 o
  -6   6   5       14.45       10.22      6.95 o
  -5   6   5      304.80      300.23     29.08 o
  -4   6   5       11.55       16.12      5.56 o
  -3   6   5       86.85       98.49      6.94 o
  -2   6   5      530.23      585.72     28.57 o
  -1   6   5     5250.58     5657.29    333.89 o
   0   6   5      522.06      451.79     22.47 o
   1   6   5     5518.43     5378.82    267.98 o
   2   6   5      512.23      553.58     28.51 o
   3   6   5       56.42       73.35      7.19 o
   4   6   5       12.79       12.03      7.28 o
   5   6   5      337.13      333.95     28.96 o
   6   6   5       19.65       16.12      6.00 o
   7   6   5        1.01        7.03      6.00 o
  -7   7   5       13.32       14.05     13.46 o
  -6   7   5        7.50        6.81      7.30 o
  -5   7   5       22.18       30.44      7.09 o
  -4   7   5      244.16      229.19     23.37 o
  -3   7   5     2171.06     2178.25    134.05 o
  -2   7   5      203.86      189.88      9.85 o
  -1   7   5      775.42      784.94     37.92 o
   0   7   5       40.23       32.76      6.41 o
   1   7   5      757.40      744.26     37.75 o
   2   7   5      189.33      173.41     13.72 o
   3   7   5     2187.71     2251.27    108.98 o
   4   7   5      253.16      260.50     14.06 o
   5   7   5       20.42       22.97      5.57 o
   6   7   5        9.06       15.77      6.08 o
   7   7   5       13.97       17.46     11.93 o
  -6   8   5        5.21        5.27      7.80 o
  -5   8   5       68.97       77.34      8.95 o
  -4   8   5        6.48       12.85      6.21 o
  -3   8   5       62.84       58.62      6.59 o
  -2   8   5       56.95       51.71     13.07 o
  -1   8   5     1111.48     1121.70     47.51 o
   0   8   5      116.77      106.87      6.02 o
   1   8   5     1106.47     1102.12     54.69 o
   2   8   5       30.26       31.32      3.32 o
   3   8   5       79.28       92.40      5.73 o
   4   8   5        2.68        0.66      3.83 o
   5   8   5       50.76       45.90      8.35 o
   6   8   5        4.79       17.81     15.47 o
  -6   9   5       16.64       19.60      7.85 o
  -5   9   5        3.04        8.57      6.74 o
  -4   9   5       77.16       68.85      9.25 o
  -3   9   5     1345.82     1296.27     80.72 o
  -2   9   5       30.69       32.76      7.78 o
  -1   9   5      725.07      724.50     36.92 o
   0   9   5      773.28      833.57     40.98 o
   1   9   5      772.92      779.19     37.13 o
   2   9   5       39.69       37.20      3.42 o
   3   9   5     1399.83     1354.35     65.56 o
   4   9   5       79.52       67.28     12.15 o
   5   9   5        2.25        1.24      5.60 o
   6   9   5       17.14       12.47      8.68 o
  -6  10   5        3.66        2.13      8.38 o
  -5  10   5      147.16      173.69     17.91 o
  -4  10   5      124.47      119.12     13.79 o
  -3  10   5      138.25      150.22      9.93 o
  -2  10   5     1012.41      979.36     61.04 o
  -1  10   5     1165.63     1217.36     69.22 o
   0  10   5        2.06        2.24      1.55 o
   1  10   5     1070.39     1096.79     56.24 o
   2  10   5     1078.86     1016.81     49.44 o
   3  10   5      111.26      106.67      8.46 o
   4  10   5      131.66      135.53     10.49 o
   5  10   5      137.96      149.14     12.56 o
   6  10   5        2.94        0.70      6.10 o
  -6  11   5        1.41       -3.33      7.99 o
  -5  11   5        1.23        3.25      7.57 o
  -4  11   5       55.40       68.87     10.58 o
  -3  11   5      368.47      381.10     25.36 o
  -2  11   5       19.30       24.08      5.16 o
  -1  11   5      226.61      213.26     11.99 o
   0  11   5      276.52      263.20     11.92 o
   1  11   5      253.82      232.13     11.89 o
   2  11   5       31.35       34.36      4.85 o
   3  11   5      399.65      392.90     20.08 o
   4  11   5       57.08       74.61     14.43 o
   5  11   5        1.39        0.18      5.64 o
   6  11   5        4.33        2.65      7.58 o
  -6  12   5        5.00        2.42      9.45 o
  -5  12   5        5.42        4.55      8.02 o
  -4  12   5       65.13       57.83     10.42 o
  -3  12   5       49.29       52.37      6.52 o
  -2  12   5      728.22      720.55     44.94 o
  -1  12   5      319.83      331.26     17.65 o
   0  12   5       14.29       13.33      2.40 o
   1  12   5      351.83      346.41     17.56 o
   2  12   5      766.22      732.56     36.22 o
   3  12   5       52.96       42.46      5.95 o
   4  12   5      100.49       85.09      7.70 o
   5  12   5        8.51       -0.05      5.64 o
   6  12   5        4.88       13.43      7.86 o
  -5  13   5       17.24       27.52      9.58 o
  -4  13   5      163.23      175.59     17.69 o
  -3  13   5       32.66       38.75      6.48 o
  -2  13   5       79.87       83.69      7.95 o
  -1  13   5      202.34      188.50     13.73 o
   0  13   5      718.77      709.34     30.78 o
   1  13   5      193.77      194.67     10.82 o
   2  13   5       86.62       86.11      6.47 o
   3  13   5       41.18       43.84      5.73 o
   4  13   5      154.94      159.90     20.10 o
   5  13   5       15.82       15.05      6.24 o
  -5  14   5       10.26        6.20      8.71 o
  -4  14   5      105.31      124.00     13.99 o
  -3  14   5       50.05       52.26      7.61 o
  -2  14   5      318.27      291.78     21.06 o
  -1  14   5       73.22       74.98      6.93 o
   0  14   5        0.46        3.82      3.57 o
   1  14   5       64.46       58.33      4.87 o
   2  14   5      338.44      328.93     16.79 o
   3  14   5       55.65       65.96      8.75 o
   4  14   5      102.26       97.79      9.27 o
   5  14   5       13.38       10.76      6.47 o
  -5  15   5        2.27       -0.29      8.78 o
  -4  15   5       61.35       68.65     11.50 o
  -3  15   5       24.81       27.05      6.86 o
  -2  15   5       10.35       -1.22      5.48 o
  -1  15   5       42.50       41.12      6.59 o
   0  15   5      108.37      103.51      7.04 o
   1  15   5       36.06       41.69      4.44 o
   2  15   5        6.99        9.94      5.26 o
   3  15   5       30.45       22.71      5.74 o
   4  15   5       61.68       78.01      9.79 o
   5  15   5        4.16       -3.09      7.87 o
  -4  16   5        8.19       -3.62      9.12 o
  -3  16   5       28.00       25.79      7.39 o
  -2  16   5      167.30      151.88     12.04 o
  -1  16   5       36.18       37.17      6.87 o
   0  16   5        1.39       -1.76      5.44 o
   1  16   5       34.55       40.14      4.55 o
   2  16   5      141.04      145.43     17.75 o
   3  16   5       22.15       20.62      5.96 o
   4  16   5        8.38        5.21     14.27 o
  -4  17   5       14.73       22.97     10.05 o
  -3  17   5       37.70       32.40     11.94 o
  -2  17   5        0.22       -1.67      6.34 o
  -1  17   5       22.97       10.32      6.44 o
   0  17   5      116.10      115.38     10.10 o
   1  17   5       18.21       16.20      5.95 o
   2  17   5        0.61       -0.01      5.16 o
   3  17   5       37.68       40.48      6.61 o
   4  17   5       16.93        7.30      6.46 o
  -4  18   5        7.89        3.46      9.86 o
  -3  18   5        1.49        1.20      7.46 o
  -2  18   5       76.89       76.91      9.40 o
  -1  18   5       30.60       35.09     10.20 o
   0  18   5        9.63       14.96      6.71 o
   1  18   5       36.08       34.23     10.95 o
   2  18   5       77.86       94.67      8.52 o
   3  18   5        1.59       -0.83     13.93 o
   4  18   5        6.34        2.48      7.90 o
  -3  19   5       33.00       22.07      8.00 o
  -2  19   5       19.21       33.85      7.90 o
  -1  19   5       12.32       13.34      6.96 o
   0  19   5        2.67        4.32      6.93 o
   1  19   5        8.84       11.68     10.97 o
   2  19   5       16.56       19.99      6.17 o
   3  19   5       28.22       21.00      6.74 o
  -2  20   5       12.58       16.10      7.55 o
  -1  20   5        8.01       11.74      7.21 o
   0  20   5        1.38       -2.64      7.23 o
   1  20   5       10.68       15.16     11.77 o
   2  20   5       12.93       12.22     11.82 o
  -1  21   5       23.39       17.20      8.00 o
   0  21   5        0.01       14.08     12.59 o
   1  21   5       20.67        1.83     11.93 o
   0   0   6     7954.82     7703.01    462.64 o
   1   0   6     1262.10     1399.08     68.41 o
   2   0   6     1204.08     1380.56     83.22 o
   3   0   6      283.37      235.62     14.71 o
   4   0   6       73.48       77.28      6.65 o
   5   0   6       92.48       90.61     24.54 o
   6   0   6       21.61       25.03      5.81 o
   7   0   6        7.74       23.30     15.48 o
  -7   1   6        5.33       -0.68     15.58 o
  -6   1   6       25.61       33.92     10.47 o
  -5   1   6      103.40      122.72      8.51 o
  -4   1   6      581.96      531.54     28.99 o
  -3   1   6      278.21      263.30     15.06 o
  -2   1   6     4673.92     4667.95    299.24 o
  -1   1   6     4418.33     4608.99    288.25 o
   0   1   6      541.76      570.79     28.46 o
   1   1   6     4296.89     4607.33    194.92 o
   2   1   6     5185.17     5047.60    207.55 o
   3   1   6      209.88      195.56     21.05 o
   4   1   6      440.83      417.39     29.64 o
   5   1   6       78.14       73.28      7.97 o
   6   1   6       22.06       42.98      6.12 o
   7   1   6        3.62        1.45      7.21 o
  -7   2   6        8.62        3.48     15.14 o
  -6   2   6       57.72       48.85     13.61 o
  -5   2   6       15.76       21.65     10.47 o
  -4   2   6      354.49      366.94     23.69 o
  -3   2   6      470.18      449.89     39.97 o
  -2   2   6     2248.35     2540.34    150.73 o
  -1   2   6     1605.94     1636.37    164.91 o
   0   2   6    11148.96    10599.85    520.73 o
   1   2   6     1525.37     1555.90     66.72 o
   2   2   6     2305.92     2487.54    122.54 o
   3   2   6      470.93      473.62     23.12 o
   4   2   6      411.10      385.19     24.37 o
   5   2   6       21.89       23.35      5.40 o
   6   2   6       62.14       62.53      6.37 o
   7   2   6        7.55        7.28      5.91 o
  -7   3   6        2.95       10.33     14.70 o
  -6   3   6        0.90      -11.96     12.20 o
  -5   3   6       51.64       53.85      6.49 o
  -4   3   6      949.64      890.84     89.99 o
  -3   3   6       65.51       66.72      8.65 o
  -2   3   6     3132.44     3125.58    174.40 o
   0   3   6       13.26       13.66      1.49 o
   1   3   6      108.05      102.63      4.91 o
   2   3   6     2863.94     2674.92    172.19 o
   3   3   6       59.51       59.42      4.46 o
   4   3   6     1089.15     1138.00     52.87 o
   5   3   6       75.41       79.21      5.90 o
   6   3   6        1.00        1.50      4.82 o
   7   3   6        4.48        2.13      5.81 o
  -7   4   6        4.10       30.50     14.87 o
  -6   4   6       10.03       -3.37     12.12 o
  -5   4   6       15.96       21.60      5.24 o
  -4   4   6       60.44       61.95      7.10 o
  -3   4   6      718.20      692.34     43.79 o
  -2   4   6       17.42       24.02      2.86 o
  -1   4   6     1213.94     1333.47     87.53 o
   0   4   6     1471.91     1300.68     78.32 o
   1   4   6     1489.48     1512.33     61.50 o
   2   4   6        1.13        0.79      2.20 o
   3   4   6      753.54      749.15     44.23 o
   4   4   6       39.06       46.62      4.89 o
   5   4   6       12.23       11.79      4.21 o
   6   4   6       12.60        7.70     11.56 o
   7   4   6        5.05       -4.04     13.75 o
  -7   5   6        3.66       14.64     14.06 o
  -6   5   6        0.31        1.99     10.68 o
  -5   5   6      193.36      208.25     18.13 o
  -4   5   6        3.95        5.68      5.04 o
  -3   5   6      314.36      292.18     19.15 o
  -1   5   6     2386.81     2550.60    151.15 o
   0   5   6      344.67      336.36     16.72 o
   1   5   6     2520.26     2495.55    106.13 o
   2   5   6       54.11       53.87      3.90 o
   3   5   6      332.42      308.01     19.84 o
   4   5   6       16.35       13.94      3.72 o
   5   5   6      167.67      171.25     15.24 o
   6   5   6        1.25        2.78      6.17 o
   7   5   6        2.35       -6.01      6.55 o
  -7   6   6        7.11      -12.60     12.60 o
  -6   6   6        2.57       -2.48      5.91 o
  -5   6   6        4.57        0.95      5.42 o
  -4   6   6       77.47       77.84      9.23 o
  -3   6   6     2480.35     2417.78    142.28 o
  -2   6   6      326.02      351.47     28.90 o
  -1   6   6     1606.71     1643.95    103.39 o
   0   6   6      192.14      179.85      9.46 o
   1   6   6     1737.04     1785.57    102.02 o
   2   6   6      374.19      395.52     19.07 o
   3   6   6     2384.84     2320.12    115.65 o
   4   6   6       84.80       79.03      5.91 o
   5   6   6        2.64       -0.26      4.33 o
   6   6   6        6.60        7.35      5.98 o
   7   6   6        6.22       11.40      7.76 o
  -6   7   6        1.58       -1.11      6.98 o
  -5   7   6      209.59      226.25     20.42 o
  -4   7   6       35.70       39.63      7.89 o
  -3   7   6      819.02      735.11     48.07 o
  -2   7   6      386.39      389.72     23.49 o
  -1   7   6     2334.22     2225.06    140.55 o
   0   7   6        3.94        3.68      1.67 o
   1   7   6     2397.90     2288.19    110.16 o
   2   7   6      376.23      362.43     18.94 o
   3   7   6      866.57      819.83     39.51 o
   4   7   6       65.75       68.43      6.26 o
   5   7   6      183.97      201.40     15.30 o
   6   7   6        1.13       -1.36      6.01 o
  -6   8   6        7.65       11.20      7.73 o
  -5   8   6       13.83       14.81      7.34 o
  -4   8   6       12.82       11.08      6.68 o
  -3   8   6      596.56      619.01     39.92 o
  -2   8   6      405.96      429.21     27.67 o
  -1   8   6     1809.33     1825.74     88.85 o
   0   8   6       12.79       17.08      3.12 o
   1   8   6     1753.86     1761.12    107.09 o
   2   8   6      428.58      454.62     22.47 o
   3   8   6      620.85      661.56     32.45 o
   4   8   6       15.32       14.97      3.91 o
   5   8   6       11.20       14.07      5.45 o
   6   8   6        7.56        0.00     10.64 o
  -6   9   6        4.96        3.28      8.28 o
  -5   9   6      103.07      128.07     15.27 o
  -4   9   6      245.35      241.82     20.82 o
  -3   9   6      434.28      452.09     27.89 o
  -2   9   6       53.46       54.63      5.72 o
  -1   9   6      703.03      697.17     41.08 o
   0   9   6       73.68       67.44      5.06 o
   1   9   6      664.23      645.74     33.05 o
   2   9   6       48.75       52.32      4.19 o
   3   9   6      394.54      422.99     22.35 o
   4   9   6      207.39      200.68     12.58 o
   5   9   6      129.29      150.96     28.88 o
   6   9   6        4.99        4.60      6.01 o
  -6  10   6        6.80       -2.84      8.66 o
  -5  10   6        0.83        4.53      7.50 o
  -4  10   6       30.60       20.00      8.03 o
  -3  10   6      531.32      540.69     35.38 o
  -2  10   6      150.62      157.28     13.82 o
  -1  10   6      502.25      487.52     23.46 o
   0  10   6      116.08      106.64      7.64 o
   1  10   6      449.87      436.89     23.27 o
   2  10   6       99.03      105.33      9.27 o
   3  10   6      590.77      575.40     28.52 o
   4  10   6       28.56       29.81      7.77 o
   5  10   6        0.92        3.48      5.43 o
   6  10   6        3.03        1.13      6.17 o
  -6  11   6        1.14       -0.39      9.22 o
  -5  11   6       54.99       56.30     10.67 o
  -4  11   6      148.18      120.55     12.65 o
  -3  11   6       41.69       44.31      6.70 o
  -2  11   6      223.94      207.75     18.10 o
  -1  11   6      465.86      472.12     28.49 o
   0  11   6        0.69       -0.65      2.02 o
   1  11   6      453.62      439.64     22.80 o
   2  11   6      320.72      316.09     14.63 o
   3  11   6       59.95       56.48      5.55 o
   4  11   6      104.09       90.33      8.92 o
   5  11   6       53.32       71.12      8.05 o
   6  11   6        1.43        3.12      6.73 o
  -6  12   6        6.48        1.94      9.66 o
  -5  12   6       29.73       38.04      9.84 o
  -4  12   6        5.40        9.04      7.82 o
  -3  12   6       98.44      110.04      8.76 o
  -2  12   6       32.15       24.33      5.18 o
  -1  12   6       53.35       52.46     10.58 o
   0  12   6      646.13      651.20     28.27 o
   1  12   6       62.01       63.20      4.55 o
   2  12   6       17.39       15.74      3.50 o
   3  12   6       76.77       81.95      6.28 o
   4  12   6       10.87        6.81      5.56 o
   5  12   6       22.45       13.90      6.05 o
   6  12   6        3.32        1.00      7.00 o
  -5  13   6        0.52       -3.32      9.27 o
  -4  13   6       45.04       40.90      9.14 o
  -3  13   6       31.31       23.74      6.44 o
  -2  13   6      393.66      384.67     26.13 o
  -1  13   6      122.66      114.09     11.36 o
   0  13   6        1.04        1.69      3.25 o
   1  13   6       99.28       89.33      6.13 o
   2  13   6      428.15      414.38     20.83 o
   3  13   6       39.44       37.39      5.41 o
   4  13   6       29.22       28.66      6.34 o
   5  13   6        0.75       -5.94      5.94 o
  -5  14   6        2.08       13.12      9.99 o
  -4  14   6       27.47       22.27      9.82 o
  -3  14   6       18.65       24.82      6.69 o
  -2  14   6      165.99      174.76     13.52 o
  -1  14   6       71.31       73.89      7.36 o
   0  14   6      683.07      673.59     34.00 o
   1  14   6       62.13       61.98      5.15 o
   2  14   6      166.31      173.40     10.50 o
   3  14   6       14.97       17.89      5.43 o
   4  14   6       43.40       45.39      6.95 o
   5  14   6        2.66        3.70      6.32 o
  -5  15   6        1.21       12.80     10.22 o
  -4  15   6       23.36       15.95      9.02 o
  -3  15   6       14.03        9.73      6.67 o
  -2  15   6      253.64      261.15     18.31 o
  -1  15   6        9.20       12.22      5.87 o
   0  15   6        5.06        2.82      5.09 o
   1  15   6       14.01       11.19      3.60 o
   2  15   6      240.51      261.03     20.63 o
   3  15   6       12.81        6.90      5.37 o
   4  15   6       27.64       30.32     12.29 o
   5  15   6        2.18        5.56      6.53 o
  -4  16   6        2.95        7.77      9.12 o
  -3  16   6        1.29        3.65      6.98 o
  -2  16   6       28.08       21.11      6.67 o
  -1  16   6       29.91       26.63      6.64 o
   0  16   6       94.06       95.35      9.01 o
   1  16   6       40.83       39.34      4.39 o
   2  16   6       28.75       22.67      5.12 o
   3  16   6        1.46        0.62      5.44 o
   4  16   6        5.83        0.22      9.86 o
  -4  17   6       24.45       24.54     10.04 o
  -3  17   6       19.89       21.03      7.56 o
  -2  17   6       64.23       59.61      8.81 o
  -1  17   6       66.92       58.48      8.02 o
   0  17   6       14.32       11.02      6.65 o
   1  17   6       81.24       67.93      7.68 o
   2  17   6       79.00       80.06      7.59 o
   3  17   6       18.23        6.34      5.86 o
   4  17   6       21.52       29.23     13.96 o
  -3  18   6       44.70       52.51      8.53 o
  -2  18   6       18.19       25.96      8.68 o
  -1  18   6       21.83       20.86      7.06 o
   0  18   6       73.21       84.00      8.99 o
   1  18   6       22.32       19.47      6.64 o
   2  18   6       16.11       19.39      5.65 o
   3  18   6       44.51       52.15      7.40 o
  -3  19   6        4.00        5.94     11.60 o
  -2  19   6        9.51       24.44      9.39 o
  -1  19   6       14.43        9.36      7.52 o
   0  19   6        4.02        6.10      6.59 o
   1  19   6       13.40        2.98     10.16 o
   2  19   6        8.43        7.78     11.39 o
   3  19   6        3.66        6.06      6.29 o
  -2  20   6        2.85        7.25     11.71 o
  -1  20   6       23.15       22.12      8.29 o
   0  20   6        0.58        3.77      7.31 o
   1  20   6       27.35       30.55     12.46 o
   2  20   6        2.47        2.90     11.23 o
  -1  21   6        9.99        9.68      7.85 o
   0  21   6        1.21       -2.46     12.95 o
   1  21   6       12.75       20.16     13.19 o
   1   0   7     3729.15     4097.12    201.79 o
   2   0   7       62.89       51.42      5.68 o
   3   0   7      642.42      644.11     38.65 o
   4   0   7        7.99        7.14      3.77 o
   5   0   7       28.37       36.91     10.48 o
   6   0   7        0.10        4.02      5.44 o
   7   0   7       12.57       -2.18      9.74 o
  -7   1   7        0.73       -4.25     16.35 o
  -6   1   7       31.91       35.92     14.17 o
  -5   1   7      115.13      106.76      8.67 o
  -4   1   7      341.48      327.96     18.28 o
  -3   1   7      577.97      551.70     33.53 o
  -2   1   7      874.99      917.74     40.11 o
  -1   1   7     1262.95     1380.25     64.40 o
   0   1   7     1113.39     1050.58     52.01 o
   1   1   7     1498.13     1647.51     64.44 o
   2   1   7      683.15      695.82     39.74 o
   3   1   7      536.11      566.61     47.48 o
   4   1   7      407.41      403.69     22.76 o
   5   1   7       94.25       92.91     10.19 o
   6   1   7       34.53       41.01      5.69 o
   7   1   7        0.93       11.18      9.50 o
  -7   2   7       12.66       17.16     15.94 o
  -6   2   7        5.53        8.05     13.08 o
  -5   2   7       34.17       30.95     11.51 o
  -4   2   7      192.42      226.32     26.29 o
  -3   2   7     1512.65     1534.20     91.34 o
  -2   2   7     1178.47     1066.39     62.43 o
  -1   2   7     2108.56     2159.56    120.76 o
   0   2   7      763.78      838.94     50.73 o
   1   2   7     1976.74     2042.11    102.16 o
   2   2   7     1156.19     1008.30     50.73 o
   3   2   7     1495.63     1498.15     90.20 o
   4   2   7      272.73      274.82     14.46 o
   5   2   7       44.97       49.37      8.11 o
   6   2   7        7.40        9.40      4.47 o
   7   2   7       11.36       10.60     11.44 o
  -7   3   7        0.10       16.59     15.46 o
  -6   3   7       42.00       31.99     12.94 o
  -5   3   7      109.97      112.09     15.14 o
  -4   3   7       68.30       60.02      5.29 o
  -3   3   7       47.56       47.79      4.80 o
  -1   3   7     1600.16     1672.10     79.96 o
   0   3   7     2575.95     2487.29    122.43 o
   1   3   7     1632.72     1581.75     68.50 o
   2   3   7      245.15      272.47     12.04 o
   4   3   7       36.82       35.69      4.43 o
   5   3   7      102.45      104.95      7.67 o
   6   3   7       41.94       46.49      5.83 o
   7   3   7        0.09        5.95      8.23 o
  -7   4   7        7.05       13.26     15.07 o
  -6   4   7        2.30       -1.95     11.36 o
  -5   4   7       43.82       34.03      5.22 o
  -3   4   7        4.30        2.41      3.23 o
  -2   4   7      414.75      468.75     31.96 o
  -1   4   7     1790.03     1884.77    114.19 o
   0   4   7     1518.80     1554.90     75.92 o
   1   4   7     1918.69     1902.57     80.21 o
   2   4   7      537.16      577.41     31.67 o
   3   4   7       33.76       22.44      4.39 o
   4   4   7       56.62       61.78      5.16 o
   5   4   7       24.91       17.79      4.69 o
   6   4   7        5.52       -1.75      5.70 o
   7   4   7        7.06       18.93     13.63 o
  -7   5   7        3.06        9.40     13.59 o
  -6   5   7       18.74       29.06     12.87 o
  -5   5   7       25.00       16.69      5.48 o
  -4   5   7      240.60      226.36     22.60 o
  -3   5   7     1420.84     1371.69     89.69 o
  -2   5   7     1957.94     2112.29    116.60 o
   0   5   7      678.72      657.51     39.85 o
   1   5   7      235.68      230.24     10.33 o
   2   5   7     1716.42     1759.46    114.99 o
   3   5   7     1592.31     1560.02     73.05 o
   4   5   7      256.09      250.69     13.72 o
   5   5   7       16.08       10.01      4.43 o
   6   5   7       14.13       11.10      5.85 o
   7   5   7        4.18       11.33      9.47 o
  -6   6   7       14.04        6.13     12.01 o
  -5   6   7       42.80       48.71      8.41 o
  -4   6   7      233.77      239.07     21.18 o
  -3   6   7      528.98      561.14     32.98 o
  -2   6   7      518.15      549.60     32.07 o
  -1   6   7     1316.42     1319.75     72.96 o
   0   6   7     1374.88     1347.18     66.01 o
   1   6   7     1195.01     1153.02     51.12 o
   2   6   7      480.80      492.31     31.49 o
   3   6   7      495.51      516.56     26.79 o
   4   6   7      205.45      205.22     15.04 o
   5   6   7       39.24       51.36      5.55 o
   6   6   7       10.58        7.88      6.21 o
  -6   7   7        0.50        5.38      6.28 o
  -5   7   7      102.43      101.55     12.17 o
  -4   7   7      273.65      258.00     25.66 o
  -3   7   7       37.28       40.23      5.02 o
  -2   7   7      860.33      869.26     55.50 o
  -1   7   7      229.68      171.71     19.89 o
   0   7   7        5.77        3.60      1.78 o
   1   7   7      144.28      131.18     15.18 o
   2   7   7      950.17      947.30     55.66 o
   3   7   7        4.07        5.20      6.22 o
   4   7   7      277.49      291.96     15.40 o
   5   7   7      109.82      103.80      9.83 o
   6   7   7        1.45        6.18      6.21 o
  -6   8   7        0.49        0.02      7.96 o
  -5   8   7        6.59        6.33      7.72 o
  -4   8   7       78.43       70.74     10.57 o
  -3   8   7      240.27      233.40     17.38 o
  -2   8   7      117.98      107.54      9.48 o
  -1   8   7      367.60      356.31     27.97 o
   0   8   7     1309.89     1299.97     63.81 o
   1   8   7      303.36      284.27     18.94 o
   2   8   7      152.59      143.79      9.67 o
   3   8   7      272.31      272.24     24.15 o
   4   8   7       84.27       84.60      8.47 o
   5   8   7       19.64       13.49      5.80 o
   6   8   7        0.89        8.15      6.43 o
  -6   9   7       11.21       18.32      8.76 o
  -5   9   7       52.83       45.22      9.76 o
  -4   9   7       56.82       57.41      9.95 o
  -3   9   7      112.73      114.61     11.08 o
  -2   9   7      559.58      566.07     32.28 o
  -1   9   7      297.61      289.91     28.83 o
   0   9   7      629.25      695.84     41.81 o
   1   9   7      329.06      325.01     19.65 o
   2   9   7      499.20      486.49     25.99 o
   3   9   7       45.62       52.44      5.35 o
   4   9   7       71.93       64.26      5.66 o
   5   9   7       57.93       49.48      7.00 o
   6   9   7        8.32        5.97     11.41 o
  -6  10   7        9.81       23.36      8.75 o
  -5  10   7        1.62       -3.76      8.52 o
  -4  10   7       63.85       60.99      9.81 o
  -3  10   7      299.88      283.02     20.24 o
  -2  10   7      468.20      478.44     29.40 o
  -1  10   7      362.02      360.10     24.22 o
   0  10   7      758.93      764.94     37.94 o
   1  10   7      407.15      398.66     19.59 o
   2  10   7      457.34      454.43     23.51 o
   3  10   7      315.62      305.48     16.07 o
   4  10   7       54.00       60.31      5.66 o
   5  10   7        1.57       -4.33      5.68 o
   6  10   7       11.74       13.07      6.36 o
  -6  11   7        9.99       25.96     10.17 o
  -5  11   7       29.56       30.85      9.90 o
  -4  11   7       73.33       76.50      8.40 o
  -3  11   7      186.68      177.53     13.15 o
  -2  11   7      430.08      436.76     27.78 o
  -1  11   7      290.88      299.29     17.82 o
   0  11   7      422.24      390.39     19.94 o
   1  11   7      248.37      243.70     14.03 o
   2  11   7      440.77      432.53     22.09 o
   3  11   7      166.81      171.22     10.40 o
   4  11   7       73.00       74.19      7.74 o
   5  11   7       30.81       17.26     10.43 o
   6  11   7       10.07       16.85      6.53 o
  -5  12   7        1.25       -3.20      9.61 o
  -4  12   7       27.02       34.32     11.10 o
  -3  12   7       68.04       63.39      7.40 o
  -2  12   7       81.87       76.21      7.13 o
  -1  12   7      384.42      367.78     24.05 o
   0  12   7        5.32       10.24      3.26 o
   1  12   7      388.77      375.08     19.28 o
   2  12   7       50.34       54.04      5.70 o
   3  12   7       53.36       51.83      5.14 o
   4  12   7       32.68       34.48      8.60 o
   5  12   7        1.54        3.52      6.14 o
  -5  13   7       10.45       24.44     10.63 o
  -4  13   7       13.16        7.65      7.41 o
  -3  13   7       37.48       32.70      6.89 o
  -2  13   7        2.96        6.38      5.39 o
  -1  13   7       80.93       73.22      7.39 o
   0  13   7      252.15      246.35     17.08 o
   1  13   7       78.25       75.27      5.41 o
   2  13   7       10.59       12.80      3.55 o
   3  13   7       21.94       26.90      7.68 o
   4  13   7       21.06       26.49      5.97 o
   5  13   7       12.36       18.90      6.63 o
  -5  14   7        8.82        5.64     10.31 o
  -4  14   7       50.48       49.29      8.23 o
  -3  14   7      135.14      146.48     26.08 o
  -2  14   7       88.87       85.52      9.21 o
  -1  14   7      206.04      185.22     13.50 o
   0  14   7       34.46       33.54      5.92 o
   1  14   7      181.72      176.27     10.54 o
   2  14   7      110.94      107.38      7.13 o
   3  14   7      143.66      140.04     11.34 o
   4  14   7       34.36       33.87      6.31 o
   5  14   7        6.66        4.29     10.49 o
  -5  15   7        7.82        4.09     10.62 o
  -4  15   7       25.95       34.05      8.43 o
  -3  15   7       13.78       12.02      8.01 o
  -2  15   7       21.87       14.92      6.90 o
  -1  15   7      113.89      104.59      9.54 o
   0  15   7      167.73      152.03     11.65 o
   1  15   7      100.37      109.52     11.40 o
   2  15   7       21.64       30.83      4.38 o
   3  15   7        9.30        2.01      4.99 o
   4  15   7       20.00       29.29      6.62 o
   5  15   7       12.98        3.02      6.53 o
  -4  16   7        3.66        9.17      8.16 o
  -3  16   7       24.94       35.32      8.08 o
  -2  16   7       17.10       18.88      6.85 o
  -1  16   7       64.56       71.70      8.16 o
   0  16   7       39.80       33.83      6.78 o
   1  16   7       64.36       66.78      7.81 o
   2  16   7       17.95       21.08      4.47 o
   3  16   7       25.16       26.56      6.17 o
   4  16   7        8.43        6.85     10.41 o
  -4  17   7        4.59        8.05      8.18 o
  -3  17   7       28.58       18.38      8.50 o
  -2  17   7       38.49       34.19      7.59 o
  -1  17   7       14.70       12.48      6.73 o
   0  17   7       60.06       62.02      8.18 o
   1  17   7       16.81       22.30      6.52 o
   2  17   7       25.35       20.45      5.64 o
   3  17   7       30.86       33.06      6.41 o
   4  17   7        6.86        2.14      6.00 o
  -3  18   7       16.88       19.82      8.48 o
  -2  18   7       33.13       34.53      7.99 o
  -1  18   7       45.20       38.65      8.19 o
   0  18   7        3.23        8.14      6.96 o
   1  18   7       44.77       44.56      7.50 o
   2  18   7       40.85       35.60     12.03 o
   3  18   7       15.54       19.35      8.37 o
  -3  19   7        3.74        9.14      8.61 o
  -2  19   7       13.72       19.94      7.97 o
  -1  19   7        2.09        0.67      6.99 o
   0  19   7        8.35        9.81      7.39 o
   1  19   7        0.80       12.75     11.50 o
   2  19   7       10.93       12.86     11.98 o
   3  19   7        5.77        6.48      8.38 o
  -2  20   7        1.75        6.18      8.29 o
  -1  20   7       15.32        7.57      8.26 o
   0  20   7       15.50        3.37      7.95 o
   1  20   7       11.35       11.22     12.46 o
   2  20   7        1.40       -3.58     11.08 o
   0  21   7        0.04       -5.74     12.19 o
   0   0   8     1204.36     1287.98     77.62 o
   1   0   8     2190.88     2290.47     97.42 o
   2   0   8      359.22      398.93     20.24 o
   3   0   8      261.45      232.63     19.41 o
   4   0   8      124.54      118.70     18.18 o
   5   0   8      164.55      185.69     18.54 o
   6   0   8        9.78       14.67      8.97 o
   7   0   8        0.05        5.13      9.66 o
  -7   1   8       12.22       -5.27     13.63 o
  -6   1   8       20.34       15.09     12.94 o
  -5   1   8       27.43       38.65     11.64 o
  -4   1   8      236.04      230.09     22.39 o
  -3   1   8     1836.11     1928.83    118.51 o
  -2   1   8      135.45      154.67      8.17 o
  -1   1   8      520.56      472.22     19.18 o
   0   1   8      330.17      374.26     18.73 o
   1   1   8      469.11      406.52     22.24 o
   2   1   8      151.80      141.99      8.35 o
   3   1   8     1998.55     1991.23     83.26 o
   4   1   8      198.68      202.09     11.88 o
   5   1   8       26.82       23.48      4.47 o
   6   1   8       22.68       15.19      5.21 o
   7   1   8       11.23       16.58     18.06 o
  -7   2   8        3.76        5.90     16.47 o
  -6   2   8       21.06       31.01     14.01 o
  -5   2   8      374.21      355.00     35.09 o
  -4   2   8      286.43      274.81     17.32 o
  -3   2   8      171.64      185.64     20.75 o
  -2   2   8     1599.80     1654.47     83.25 o
  -1   2   8     7128.17     7639.34    417.96 o
   0   2   8     1506.99     1556.93     66.32 o
   1   2   8     6787.78     6714.96    263.61 o
   2   2   8     1691.90     1710.68     71.37 o
   3   2   8      108.99      142.42     17.46 o
   4   2   8      246.15      240.45     14.05 o
   5   2   8      364.76      356.14     19.09 o
   6   2   8       23.14       30.57      5.55 o
   7   2   8        3.82        1.13      6.38 o
  -7   3   8       14.46      -15.46     15.46 o
  -6   3   8       12.60       14.57     13.46 o
  -5   3   8        1.54       -7.92     10.24 o
  -4   3   8      257.78      246.11     15.69 o
  -3   3   8     1194.31     1226.63     58.34 o
  -2   3   8       49.90       40.17      3.28 o
  -1   3   8      846.84      767.52     40.44 o
   0   3   8     4089.54     3960.76    168.03 o
   1   3   8      965.90      863.52     40.11 o
   2   3   8       33.66       34.33      2.57 o
   3   3   8     1193.19     1121.13    160.53 o
   4   3   8      207.97      213.91     20.28 o
   5   3   8        1.14        0.16      4.37 o
   6   3   8       10.07        6.07      5.02 o
   7   3   8       14.58       24.42      6.44 o
  -7   4   8        0.39       -2.71     15.03 o
  -6   4   8       53.71       57.06     14.78 o
  -5   4   8      111.30      115.68      9.32 o
  -4   4   8       26.02       20.10      9.53 o
  -3   4   8       53.01       56.31      6.49 o
  -2   4   8     1454.30     1485.91     95.49 o
  -1   4   8     1168.01     1289.52     74.17 o
   0   4   8       11.84       14.88      2.29 o
   1   4   8     1097.28     1198.97     52.04 o
   2   4   8     1629.69     1680.90     94.38 o
   3   4   8       91.38       92.95      5.66 o
   4   4   8       63.05       64.58      5.70 o
   5   4   8      104.60      104.44      7.95 o
   6   4   8       51.71       63.51      8.44 o
   7   4   8        0.28        4.01      8.33 o
  -6   5   8       21.17       16.18     13.03 o
  -5   5   8       26.21       29.10      5.86 o
  -4   5   8      890.03      808.37     74.59 o
  -3   5   8      287.10      284.90     18.79 o
  -2   5   8      592.40      657.73     39.50 o
  -1   5   8      596.43      612.06     36.65 o
   0   5   8     3444.84     3269.06    159.41 o
   1   5   8      576.16      591.34     25.65 o
   2   5   8      635.28      640.00     46.82 o
   3   5   8      295.92      292.54     15.38 o
   4   5   8      878.63      899.03     43.84 o
   5   5   8       25.52       27.04      7.84 o
   6   5   8       20.59       27.94      7.70 o
  -6   6   8       29.33       28.82     13.43 o
  -5   6   8       58.94       60.77      8.77 o
  -4   6   8      412.01      416.29     38.69 o
  -3   6   8       33.86       34.20      5.43 o
  -2   6   8     3118.97     3037.65    184.35 o
  -1   6   8      405.64      397.66     26.96 o
   0   6   8        0.23       -1.39      1.61 o
   1   6   8      457.50      450.11     18.85 o
   2   6   8     3110.82     3085.78    181.93 o
   3   6   8       57.38       54.54      4.49 o
   4   6   8      460.17      447.41     22.87 o
   5   6   8       69.34       67.69      6.39 o
   6   6   8       29.70       50.77     12.05 o
  -6   7   8       26.22       27.55     12.99 o
  -5   7   8        4.80       -0.06      7.28 o
  -4   7   8      433.94      443.73     38.42 o
  -3   7   8      219.72      235.88     18.19 o
  -2   7   8      105.38      131.16     10.53 o
  -1   7   8      274.87      266.15     17.96 o
   0   7   8     1834.90     1772.07    106.72 o
   1   7   8      272.55      285.51     14.10 o
   2   7   8      143.13      151.10     10.55 o
   3   7   8      264.34      287.20     14.57 o
   4   7   8      406.15      420.36     27.98 o
   5   7   8        4.64        2.22      4.53 o
   6   7   8       30.59       35.37      6.78 o
  -6   8   8       27.65       37.04      7.32 o
  -5   8   8       13.82       18.86      8.29 o
  -4   8   8        3.66        5.94      7.35 o
  -3   8   8      161.90      152.23     11.39 o
  -2   8   8     1069.80     1075.96     60.77 o
  -1   8   8        1.73       -1.70      4.77 o
   0   8   8       81.09       85.23      6.38 o
   1   8   8        0.48       -1.49      1.49 o
   2   8   8      956.04      945.71     49.17 o
   3   8   8      153.95      150.18      9.13 o
   4   8   8        5.58        5.38      4.14 o
   5   8   8       10.64       11.41      5.58 o
   6   8   8       27.81       35.08      7.30 o
  -6   9   8       13.21       16.34      9.06 o
  -5   9   8       21.20       10.30      8.08 o
  -4   9   8      229.08      238.04     24.98 o
  -3   9   8      247.40      260.56     17.74 o
  -2   9   8      183.44      210.60     15.30 o
  -1   9   8      343.82      338.23     22.58 o
   0   9   8     1663.38     1638.06     80.31 o
   1   9   8      365.80      363.21     18.15 o
   2   9   8      141.08      162.23     14.89 o
   3   9   8      242.94      245.30     13.95 o
   4   9   8      256.03      251.46     16.62 o
   5   9   8       18.99       20.80      7.47 o
   6   9   8       13.49       10.54      6.31 o
  -6  10   8       38.11       51.68     11.12 o
  -5  10   8       63.51       54.47     11.32 o
  -4  10   8      156.67      158.46     11.42 o
  -3  10   8       37.16       38.84      6.61 o
  -2  10   8      899.00      919.78     55.57 o
  -1  10   8      611.18      611.28     38.48 o
   0  10   8       56.30       53.53      4.34 o
   1  10   8      620.45      627.11     31.09 o
   2  10   8      913.55      898.30     44.99 o
   3  10   8       41.69       47.77      4.67 o
   4  10   8      135.24      121.13      8.71 o
   5  10   8       69.95       68.83      7.98 o
   6  10   8       35.48       53.66      8.20 o
  -6  11   8        1.62        0.36     10.07 o
  -5  11   8       11.58        6.13      9.02 o
  -4  11   8      256.13      268.76     20.02 o
  -3  11   8      123.54      123.73     10.30 o
  -2  11   8       71.00       81.11      7.42 o
  -1  11   8       64.30       70.30     12.19 o
   0  11   8      471.47      470.39     23.83 o
   1  11   8       35.14       33.17      3.82 o
   2  11   8       67.71       65.19      5.32 o
   3  11   8      113.31      112.73      7.59 o
   4  11   8      283.08      280.39     18.97 o
   5  11   8        8.58       13.77     15.55 o
   6  11   8        2.49        1.27     11.39 o
  -5  12   8       23.83       20.92     10.82 o
  -4  12   8        8.27       13.44     13.24 o
  -3  12   8        4.13        6.78      6.19 o
  -2  12   8      188.88      198.70     13.77 o
  -1  12   8      257.92      239.56     17.58 o
   0  12   8       17.65       19.52      4.91 o
   1  12   8      275.95      266.45     13.91 o
   2  12   8      172.22      159.67     10.24 o
   3  12   8        5.40        5.07      3.87 o
   4  12   8       11.76       15.12      5.47 o
   5  12   8       37.15       31.53      6.64 o
  -5  13   8       12.82        7.71      9.99 o
  -4  13   8       33.13       36.63     11.82 o
  -3  13   8      145.78      154.71     12.06 o
  -2  13   8        9.57       -2.09      5.75 o
  -1  13   8      169.36      155.88     11.72 o
   0  13   8       59.37       54.81      6.60 o
   1  13   8      153.03      149.59      9.11 o
   2  13   8       10.71        8.23      4.87 o
   3  13   8      132.51      128.13      8.68 o
   4  13   8       39.64       45.14     11.69 o
   5  13   8       14.75        9.92      6.31 o
  -5  14   8       32.45       43.22     11.47 o
  -4  14   8       10.70       29.25      8.50 o
  -3  14   8        2.23        1.61      6.70 o
  -2  14   8        4.65        5.03      6.44 o
  -1  14   8      281.85      269.18     18.55 o
   0  14   8      141.07      146.82     11.41 o
   1  14   8      274.27      265.09     14.47 o
   2  14   8        7.55        7.58      3.93 o
   3  14   8        0.18       -3.32      4.98 o
   4  14   8        8.26        8.34      5.57 o
   5  14   8       31.20       40.58      7.42 o
  -4  15   8        5.73       10.27     16.80 o
  -3  15   8      146.92      141.38     12.71 o
  -2  15   8        5.82        6.16      6.64 o
  -1  15   8        3.92        4.18      9.24 o
   0  15   8        5.26        6.70      5.56 o
   1  15   8       20.13       14.36      6.17 o
   2  15   8        4.90        3.72      3.98 o
   3  15   8      137.02      141.99     11.28 o
   4  15   8        7.20        3.31      5.82 o
  -4  16   8        2.03       -2.80      9.34 o
  -3  16   8        6.62        8.06      8.81 o
  -2  16   8       18.16       15.44      7.98 o
  -1  16   8      134.27      119.86     10.55 o
   0  16   8        2.89       -4.04      6.41 o
   1  16   8      116.75      119.72     10.56 o
   2  16   8       15.50       20.75      4.55 o
   3  16   8        9.49        6.60      5.09 o
   4  16   8        4.58        0.93      6.09 o
  -4  17   8        6.31        7.93     11.31 o
  -3  17   8       20.33       22.21      7.92 o
  -2  17   8        2.46        0.15      6.86 o
  -1  17   8       52.41       46.85      8.16 o
   0  17   8       84.40       71.11      8.76 o
   1  17   8       43.47       37.53      7.71 o
   2  17   8        5.72       -2.70      4.91 o
   3  17   8       28.05       26.93      6.28 o
   4  17   8        4.27        1.87      6.24 o
  -3  18   8        7.38        6.69      9.07 o
  -2  18   8       21.20       23.32      8.28 o
  -1  18   8       32.94       40.94     10.65 o
   0  18   8       15.31       22.68      7.19 o
   1  18   8       29.41       28.34      7.81 o
   2  18   8       28.07       22.55     12.05 o
   3  18   8        4.70       -1.62      5.83 o
  -2  19   8        6.07        1.26      8.40 o
  -1  19   8        1.29       15.51      7.96 o
   0  19   8       40.85       31.88     11.90 o
   1  19   8        1.11        1.07      7.35 o
   2  19   8        3.51       -0.24     11.13 o
  -1  20   8        2.99        8.22      9.38 o
   0  20   8        0.26        7.14      8.12 o
   1  20   8        3.00      -12.32     12.32 o
   1   0   9     2419.21     2196.32     93.43 o
   2   0   9      246.73      232.82     12.20 o
   3   0   9      396.57      375.27     19.22 o
   4   0   9      148.86      139.50     10.57 o
   5   0   9       23.09       13.87     12.95 o
   6   0   9       23.24       18.23      9.01 o
   7   0   9        2.33       -6.66     10.16 o
  -7   1   9        7.53        0.47     10.19 o
  -6   1   9        3.72       -7.86     14.30 o
  -5   1   9      206.45      210.72     25.07 o
  -4   1   9      204.98      220.60     21.37 o
  -3   1   9      285.65      244.29     16.85 o
  -2   1   9      251.41      261.79     18.24 o
  -1   1   9     1191.60     1165.82     59.19 o
   0   1   9     1553.91     1650.97     80.92 o
   1   1   9     1293.60     1235.17     51.46 o
   2   1   9      303.83      310.68     18.31 o
   3   1   9      256.27      263.18     30.84 o
   4   1   9      170.73      182.25     11.16 o
   5   1   9      229.63      238.93     18.43 o
   6   1   9        3.56        2.26      4.94 o
   7   1   9        5.48        4.83     12.92 o
  -7   2   9        0.13       -5.54     16.60 o
  -6   2   9       13.42       -3.98     13.72 o
  -5   2   9       30.50       31.22     11.78 o
  -4   2   9      196.42      184.68     13.34 o
  -3   2   9     1169.18     1154.17     73.06 o
  -2   2   9      926.73     1041.46     47.98 o
  -1   2   9      254.19      237.01     11.24 o
   0   2   9       41.37       36.76      2.46 o
   1   2   9      377.07      302.88     22.01 o
   2   2   9      827.47      854.13     58.50 o
   3   2   9     1256.39     1239.65     59.51 o
   4   2   9      189.78      174.38     15.38 o
   5   2   9       19.78       22.57      4.65 o
   6   2   9        6.93       10.28      5.29 o
   7   2   9        0.82       10.51      6.54 o
  -6   3   9        0.85       -2.88     13.40 o
  -5   3   9      213.32      202.04     24.48 o
  -4   3   9      174.22      178.96     13.56 o
  -3   3   9      103.37       97.45      7.87 o
  -2   3   9      189.52      168.39     10.26 o
  -1   3   9     1943.14     1925.14    102.13 o
   0   3   9       77.48       79.50      4.20 o
   1   3   9     2200.14     2290.65    124.63 o
   2   3   9      222.31      199.42     10.19 o
   3   3   9       92.54       83.86      6.05 o
   4   3   9      171.54      175.55     10.42 o
   5   3   9      240.17      235.87     13.72 o
   6   3   9        1.22        9.10      5.02 o
  -6   4   9       22.01       -3.17     13.36 o
  -5   4   9       27.92       32.95     11.56 o
  -4   4   9       24.52       17.33      5.20 o
  -3   4   9      513.02      483.87     25.06 o
  -2   4   9      239.57      247.00     13.37 o
   0   4   9     1445.36     1281.27     54.63 o
   1   4   9       81.13       72.49      4.69 o
   2   4   9      249.58      253.76     13.16 o
   3   4   9      493.28      492.64     24.91 o
   4   4   9       55.21       46.15      4.72 o
   5   4   9       15.78        8.56      4.94 o
   6   4   9       22.72       27.65      5.70 o
  -6   5   9        2.28       12.53     13.15 o
  -5   5   9        1.64       -5.51      5.51 o
  -4   5   9      158.62      157.80      9.77 o
  -3   5   9        0.16        7.63      4.00 o
  -2   5   9      224.85      203.70     16.84 o
   0   5   9       55.40       46.80      3.03 o
   1   5   9      167.58      158.19     12.20 o
   2   5   9      315.62      309.52     17.14 o
   3   5   9        8.36        7.93      3.24 o
   4   5   9       99.55       93.14      7.47 o
   5   5   9        9.71       13.93      4.74 o
   6   5   9        1.17       -3.80      5.35 o
  -6   6   9       47.45       30.85     12.73 o
  -5   6   9       13.23       11.58      6.11 o
  -4   6   9      135.11      134.69     16.94 o
  -3   6   9       27.62       32.50      9.09 o
  -2   6   9      744.35      811.61     47.81 o
  -1   6   9      361.09      376.34     25.94 o
   0   6   9     3959.86     3620.51    217.58 o
   1   6   9      397.97      435.05     18.16 o
   2   6   9      677.15      762.77     38.75 o
   3   6   9        9.52        6.47      3.41 o
   4   6   9      168.18      185.68     17.87 o
   5   6   9       16.08       13.22      4.87 o
   6   6   9       43.56       32.14      9.61 o
  -6   7   9       11.60       12.18     13.19 o
  -5   7   9       36.66       42.67      7.12 o
  -4   7   9       83.42       64.00      9.97 o
  -3   7   9       31.39       28.85      5.51 o
  -2   7   9     1206.39     1174.72     70.30 o
  -1   7   9      160.26      143.84     11.04 o
   0   7   9       75.85       87.17      6.57 o
   1   7   9      165.84      151.53      8.42 o
   2   7   9     1130.31     1143.10     56.97 o
   3   7   9       42.19       41.06      6.00 o
   4   7   9       80.65       77.10      6.16 o
   5   7   9       38.50       50.38      5.97 o
   6   7   9       13.24       25.26      6.78 o
  -6   8   9        6.40       21.30     12.01 o
  -5   8   9        6.44        1.07      7.49 o
  -4   8   9      119.93      137.77     13.82 o
  -3   8   9       57.01       59.76      7.20 o
  -2   8   9      586.15      598.25     37.08 o
  -1   8   9       10.32       11.07      4.28 o
   0   8   9     1347.16     1317.22     64.77 o
   1   8   9       16.33       20.03      2.90 o
   2   8   9      617.00      602.37     29.99 o
   3   8   9       70.50       67.55      5.40 o
   4   8   9      102.12      105.32      9.92 o
   5   8   9        2.03        3.74      4.96 o
   6   8   9        1.62        4.97     14.86 o
  -6   9   9        6.10        2.45      7.20 o
  -5   9   9       34.28       40.91     10.02 o
  -4   9   9       71.86       81.20     15.01 o
  -3   9   9       50.53       63.22      6.89 o
  -2   9   9      368.69      347.85     26.89 o
  -1   9   9      445.95      461.11     29.48 o
   0   9   9        1.34        4.98      2.42 o
   1   9   9      470.41      475.29     23.65 o
   2   9   9      469.80      465.18     21.71 o
   3   9   9       30.45       34.60      7.13 o
   4   9   9       58.70       64.49      6.01 o
   5   9   9       22.16       23.74      7.13 o
   6   9   9        6.27       21.02      6.96 o
  -6  10   9       16.04       13.94     23.96 o
  -5  10   9       10.21       12.46      9.71 o
  -4  10   9       48.28       46.92      8.35 o
  -3  10   9       26.99       25.01     11.83 o
  -2  10   9      274.54      267.60     19.17 o
  -1  10   9       38.71       37.00      5.68 o
   0  10   9      939.76      902.10     44.66 o
   1  10   9       52.39       51.68      4.17 o
   2  10   9      291.12      283.83     15.11 o
   3  10   9       25.16       23.12      4.13 o
   4  10   9       60.06       75.17      6.21 o
   5  10   9        6.54        2.92      5.87 o
   6  10   9       18.41       23.63      7.20 o
  -5  11   9        5.41        0.29     10.03 o
  -4  11   9       65.67       69.38      9.49 o
  -3  11   9        0.60        4.33      6.52 o
  -2  11   9       62.69       64.96      6.54 o
  -1  11   9      261.11      224.44     20.49 o
   0  11   9       69.98       55.50      6.23 o
   1  11   9      178.92      183.91     10.80 o
   2  11   9       30.54       32.42      4.45 o
   3  11   9        0.01        1.48      4.89 o
   4  11   9       84.83       87.77      6.80 o
   5  11   9        3.33       -2.49      5.78 o
  -5  12   9        6.36        6.24     10.59 o
  -4  12   9       14.60       15.33      7.24 o
  -3  12   9      105.43      107.18     10.13 o
  -2  12   9      150.56      147.19     10.95 o
  -1  12   9       66.88       59.52      7.51 o
   0  12   9        2.47        1.11      4.99 o
   1  12   9       78.36       83.03      6.80 o
   2  12   9      141.10      125.76      8.19 o
   3  12   9      100.92       91.27      6.93 o
   4  12   9        7.17        7.33      5.43 o
   5  12   9        4.04        4.64      6.17 o
  -5  13   9       55.57       74.36     13.54 o
  -4  13   9       42.72       41.58      9.00 o
  -3  13   9       88.35       74.69      9.74 o
  -2  13   9       18.85       22.58      6.60 o
  -1  13   9      381.35      383.49     25.21 o
   0  13   9      253.38      245.46     17.14 o
   1  13   9      389.60      384.43     20.00 o
   2  13   9       14.55       13.17      3.94 o
   3  13   9       91.81      102.14      7.40 o
   4  13   9       40.78       41.81      6.48 o
   5  13   9       47.49       66.85      8.99 o
  -5  14   9        2.00        9.26     11.50 o
  -4  14   9       13.99        4.90     15.80 o
  -3  14   9      144.19      140.57     13.73 o
  -2  14   9       28.08       25.14      7.06 o
  -1  14   9       39.23       35.32      6.49 o
   0  14   9        7.68        9.05      6.02 o
   1  14   9       47.26       30.94      6.32 o
   2  14   9       34.81       42.10      4.68 o
   3  14   9      163.03      171.21     10.02 o
   4  14   9       14.17        9.69      5.65 o
   5  14   9        1.05       -5.80      6.30 o
  -4  15   9        5.12       -8.12      8.60 o
  -3  15   9       15.78       12.03      8.14 o
  -2  15   9       18.95       18.11      7.38 o
  -1  15   9       54.54       51.06      7.63 o
   0  15   9       60.78       45.74      7.18 o
   1  15   9       58.76       52.04      7.49 o
   2  15   9       21.91       18.51      5.27 o
   3  15   9       15.35       16.55      5.55 o
   4  15   9        5.32        8.85     10.25 o
  -4  16   9        1.32       10.44      8.94 o
  -3  16   9        9.59       -0.58      7.81 o
  -2  16   9       10.87        9.22      9.98 o
  -1  16   9       32.33       31.26      7.32 o
   0  16   9       61.57       47.92      7.62 o
   1  16   9       34.79       40.06      9.94 o
   2  16   9       16.31       12.68      4.51 o
   3  16   9        6.22       10.68      5.54 o
   4  16   9        1.70        0.60      9.65 o
  -3  17   9       11.06       15.79      8.32 o
  -2  17   9        4.93        6.95      7.61 o
  -1  17   9       31.80       30.82      8.14 o
   0  17   9        7.68        9.69      6.99 o
   1  17   9       41.94       50.30      7.65 o
   2  17   9        7.59        4.47      7.37 o
   3  17   9       11.25        1.43      6.44 o
  -3  18   9        5.18       -5.47      8.58 o
  -2  18   9       21.97        9.24      8.17 o
  -1  18   9        5.89        5.22      7.59 o
   0  18   9       14.02       14.64      7.72 o
   1  18   9        8.63       11.81      7.48 o
   2  18   9       16.97       -4.12     12.14 o
   3  18   9        7.13       12.80      6.92 o
  -2  19   9        2.50       11.86      8.73 o
  -1  19   9        6.67        0.67      8.32 o
   0  19   9        0.22        4.29      9.02 o
   1  19   9        7.49       10.92      8.21 o
   2  19   9        3.86        4.67     12.86 o
  -1  20   9        2.40       -5.91      8.60 o
   0  20   9       30.37       30.10      9.08 o
   1  20   9        4.22       -4.83     13.43 o
   0   0  10     4358.94     4814.73    289.31 o
   1   0  10     1438.77     1424.55     60.65 o
   2   0  10       15.04       23.18      3.76 o
   3   0  10      166.32      184.95     18.37 o
   4   0  10       80.28       83.56      8.61 o
   5   0  10       33.00       35.97      7.95 o
   6   0  10       58.63       58.62     10.97 o
  -6   1  10        9.32       16.50     10.06 o
  -5   1  10       56.64       51.10     13.36 o
  -4   1  10       55.45       69.87     10.56 o
  -3   1  10      136.41      127.61     10.24 o
  -2   1  10      801.93      804.44     40.60 o
  -1   1  10      479.88      493.92     26.53 o
   0   1  10        0.87        5.74      1.68 o
   1   1  10      562.60      565.58     23.07 o
   2   1  10      850.27      840.77     49.93 o
   3   1  10      134.90      140.98      9.92 o
   4   1  10       41.91       45.47      5.19 o
   5   1  10       46.80       51.86      6.88 o
   6   1  10        8.66       -4.95      8.50 o
  -6   2  10       44.50       34.93     15.52 o
  -5   2  10       44.15       50.69     12.80 o
  -4   2  10      165.77      167.60     20.47 o
  -3   2  10      345.01      352.49     22.78 o
  -2   2  10      199.20      215.76     11.68 o
  -1   2  10      176.39      164.79      8.59 o
   0   2  10     2723.57     2910.77    142.38 o
   1   2  10      208.80      202.08      8.56 o
   2   2  10      189.24      214.14     11.52 o
   3   2  10      359.83      365.84     18.69 o
   4   2  10      200.67      201.30     13.16 o
   5   2  10       24.70       28.02      5.63 o
   6   2  10       46.01       49.96      6.42 o
  -6   3  10       23.01       16.01     13.41 o
  -5   3  10       92.89      116.81     15.25 o
  -4   3  10       79.19       77.88      7.43 o
  -3   3  10      418.05      403.03     18.99 o
  -2   3  10      987.53     1019.97     51.29 o
  -1   3  10      388.96      388.97     16.73 o
   0   3  10      427.31      432.77     21.72 o
   1   3  10      336.27      359.70     23.61 o
   2   3  10     1023.08     1043.02     50.91 o
   3   3  10      316.76      318.62     19.76 o
   4   3  10       75.41       70.62      5.92 o
   5   3  10       96.25       80.16      7.33 o
   6   3  10       16.89       19.57      5.78 o
  -6   4  10        4.06       -9.38     13.54 o
  -5   4  10        3.43      -10.22     10.22 o
  -4   4  10      180.74      171.97     13.62 o
  -3   4  10      114.03      114.94      6.89 o
  -2   4  10      488.23      483.34     23.54 o
  -1   4  10     2375.76     2310.35    115.59 o
   0   4  10     1063.19     1000.38     42.63 o
   1   4  10     2322.38     2374.54    114.54 o
   2   4  10      432.24      438.49     23.30 o
   3   4  10       87.18       92.12      7.47 o
   4   4  10      194.91      188.79     12.37 o
   5   4  10        9.78        4.64      4.71 o
   6   4  10        2.50        9.67      5.44 o
  -6   5  10       30.33       23.70     14.24 o
  -5   5  10      124.04      133.84     17.50 o
  -4   5  10       29.16       21.76      5.73 o
  -3   5  10      181.45      171.74     10.19 o
  -2   5  10      201.80      221.27     12.14 o
  -1   5  10      906.80      939.79     47.41 o
   0   5  10      249.06      209.12      9.49 o
   1   5  10      923.52      973.20     57.77 o
   2   5  10      197.73      211.74     11.93 o
   3   5  10      143.96      147.58     12.24 o
   4   5  10       39.74       35.98      4.74 o
   5   5  10      122.06      124.91     10.25 o
   6   5  10       31.94       37.62      6.14 o
  -6   6  10        9.66       -1.20     13.33 o
  -5   6  10       38.73       37.51      7.09 o
  -4   6  10      154.31      164.43     10.48 o
  -3   6  10      308.28      309.39     20.92 o
  -2   6  10       54.92       44.11      9.68 o
  -1   6  10      470.89      448.94     31.83 o
   0   6  10     1041.18      310.06     27.02 o
   1   6  10      554.89      551.24     25.74 o
   2   6  10      103.40       93.86      6.70 o
   3   6  10      258.16      262.32     15.22 o
   4   6  10      107.74      101.02      8.08 o
   5   6  10       33.11       47.95      5.79 o
   6   6  10       11.18       12.87      6.30 o
  -6   7  10       24.02       42.16     14.33 o
  -5   7  10       93.63       72.53      8.90 o
  -4   7  10       12.46       17.54      8.30 o
  -3   7  10      141.59      129.91     10.75 o
  -2   7  10       34.93       35.14      5.36 o
  -1   7  10     1552.27     1516.45     90.68 o
   0   7  10      129.22      135.33      9.46 o
   1   7  10     1514.54     1486.41     73.57 o
   2   7  10       27.52       35.71      6.92 o
   3   7  10      163.22      146.70      8.69 o
   4   7  10        6.72        4.09      4.07 o
   5   7  10       95.08       90.77      7.87 o
   6   7  10       21.46       28.74      6.91 o
  -6   8  10       22.22       31.38     13.82 o
  -5   8  10       16.87       22.76      6.90 o
  -4   8  10       46.88       55.98     15.57 o
  -3   8  10      176.81      173.86     14.43 o
  -2   8  10       46.62       40.21      6.37 o
  -1   8  10      709.20      643.77     39.98 o
   0   8  10      336.64      311.25     16.13 o
   1   8  10      671.45      647.59     32.22 o
   2   8  10       75.41       73.18      8.71 o
   3   8  10      199.24      214.71     11.94 o
   4   8  10       62.27       68.93      8.92 o
   5   8  10       17.13       16.70      5.21 o
   6   8  10       25.01       29.51      7.10 o
  -6   9  10       12.20      -11.45     12.66 o
  -5   9  10       39.37       35.90     10.93 o
  -4   9  10        4.02        4.23      6.78 o
  -3   9  10      379.17      380.13     25.39 o
  -2   9  10        1.67        3.71      5.32 o
  -1   9  10      435.84      432.12     29.34 o
   0   9  10       82.09       88.68      5.94 o
   1   9  10      488.13      484.28     23.58 o
   2   9  10        9.28       10.06      3.26 o
   3   9  10      367.52      383.20     20.21 o
   4   9  10       10.30       11.99      4.46 o
   5   9  10       44.16       57.15      7.48 o
   6   9  10       10.00       16.38      7.06 o
  -5  10  10       17.25       -2.93     10.13 o
  -4  10  10       14.83       12.95     12.23 o
  -3  10  10       88.33       93.84     10.29 o
  -2  10  10      186.68      177.07     13.83 o
  -1  10  10      422.72      396.57     24.45 o
   0  10  10      252.58      237.87     16.39 o
   1  10  10      388.35      362.94     19.29 o
   2  10  10      203.45      192.62     11.07 o
   3  10  10      127.31      130.97      8.01 o
   4  10  10       14.83       16.35      4.50 o
   5  10  10       15.77       16.82      6.38 o
  -5  11  10       26.77       25.29     11.16 o
  -4  11  10       31.41       38.29      8.32 o
  -3  11  10       37.60       33.22      7.44 o
  -2  11  10      135.36      111.29     12.29 o
  -1  11  10      129.77      116.01     14.35 o
   0  11  10       98.77       93.54      8.39 o
   1  11  10      119.42      119.15      7.49 o
   2  11  10      129.09      119.08      7.65 o
   3  11  10       47.06       44.55      4.95 o
   4  11  10       28.03       26.80      5.02 o
   5  11  10       31.21       28.75      6.97 o
  -5  12  10        4.11        5.32     11.13 o
  -4  12  10       33.40       42.09      8.40 o
  -3  12  10       26.09       25.12      7.67 o
  -2  12  10       32.80       28.00      6.79 o
  -1  12  10      293.75      282.04     20.54 o
   0  12  10      492.67      469.51     30.08 o
   1  12  10      327.91      319.98     16.46 o
   2  12  10       34.86       38.51      5.28 o
   3  12  10       15.48       12.50      4.29 o
   4  12  10       17.13       20.41      5.01 o
   5  12  10        1.61       -5.88      5.88 o
  -5  13  10       12.71       10.28     11.73 o
  -4  13  10        1.61       -7.18      7.76 o
  -3  13  10       42.14       32.99      8.41 o
  -2  13  10       74.44       67.90      9.56 o
  -1  13  10       30.87       23.79      6.44 o
   0  13  10        5.11        3.31      5.50 o
   1  13  10       32.53       33.43      4.03 o
   2  13  10       59.24       67.38      5.76 o
   3  13  10       60.51       59.68      5.54 o
   4  13  10        4.53        4.45      5.28 o
   5  13  10       11.21        9.94      9.29 o
  -4  14  10       40.94       39.31      9.61 o
  -3  14  10       19.27       16.69      7.83 o
  -2  14  10       38.70       40.48      7.63 o
  -1  14  10       35.15       35.04      7.12 o
   0  14  10      118.79      104.99     13.25 o
   1  14  10       35.80       38.21      7.02 o
   2  14  10       42.21       41.37      4.96 o
   3  14  10       21.22       18.40      4.56 o
   4  14  10       40.94       38.22      6.39 o
  -4  15  10       15.58        8.99      9.20 o
  -3  15  10        9.90       -0.54      9.49 o
  -2  15  10       62.51       48.42      8.15 o
  -1  15  10       11.92       11.21      7.09 o
   0  15  10       15.23       16.45      6.81 o
   1  15  10       14.01        3.84      6.30 o
   2  15  10       51.66       56.87      5.50 o
   3  15  10        5.97        2.74      5.38 o
   4  15  10       19.26       19.10      6.15 o
  -4  16  10        9.27       -1.02      9.70 o
  -3  16  10        6.28        2.30     10.49 o
  -2  16  10       18.60       14.49      8.08 o
  -1  16  10       42.27       41.26     10.00 o
   0  16  10      126.94      115.56     12.88 o
   1  16  10       43.43       41.88      8.17 o
   2  16  10       21.76       15.80      7.72 o
   3  16  10        7.21       11.95      5.64 o
   4  16  10        4.92       -2.26      6.91 o
  -3  17  10       16.11       10.54      8.86 o
  -2  17  10       33.36       28.72      8.41 o
  -1  17  10       21.47       25.86      8.02 o
   0  17  10        2.44        0.91      7.17 o
   1  17  10       17.64       10.37      7.65 o
   2  17  10       30.51       32.52     15.53 o
   3  17  10       10.91       13.69      6.00 o
  -3  18  10       15.05      -10.54     14.71 o
  -2  18  10        1.54        2.73      8.24 o
  -1  18  10        7.31        5.10      7.89 o
   0  18  10       57.68       62.11      8.99 o
   1  18  10        9.15       12.80      8.16 o
   2  18  10        1.27      -12.48     12.48 o
   3  18  10       15.49        4.93     13.78 o
  -2  19  10        9.09       14.47      8.70 o
  -1  19  10       12.76        5.10      8.39 o
   0  19  10        9.26       12.60      8.30 o
   1  19  10       14.86       11.36      8.50 o
   2  19  10        8.74       11.98     13.36 o
   0  20  10        2.54       -0.50     14.22 o
   1   0  11       95.23       93.98      5.89 o
   2   0  11     1904.58     1841.38     90.34 o
   3   0  11       65.24       55.89      8.50 o
   4   0  11       43.51       61.36      7.89 o
   5   0  11       12.30        8.90      7.82 o
   6   0  11       29.56       21.79     13.75 o
  -6   1  11       54.36       60.97     10.69 o
  -5   1  11        3.50       -2.18      7.53 o
  -4   1  11      411.97      392.37     26.14 o
  -3   1  11       58.31       70.09      5.65 o
  -2   1  11      347.77      407.63     19.50 o
  -1   1  11      182.60      171.03      8.63 o
   0   1  11     2774.82     2883.83    122.67 o
   1   1  11      194.81      187.78      8.51 o
   2   1  11      303.14      348.36     19.31 o
   3   1  11       87.73       94.74      7.60 o
   4   1  11      448.69      392.27     25.99 o
   5   1  11        3.88        5.96      7.68 o
   6   1  11       61.63       41.78     10.40 o
  -6   2  11       30.36       16.63      9.84 o
  -5   2  11      121.22      137.32     18.48 o
  -4   2  11      201.80      221.66     22.49 o
  -3   2  11       31.61       34.51      5.09 o
  -2   2  11     1049.05      980.27     42.94 o
  -1   2  11      397.15      388.27     15.55 o
   0   2  11      307.93      356.09     15.66 o
   1   2  11      302.58      298.73     17.72 o
   2   2  11     1097.03     1029.31     49.44 o
   3   2  11       38.99       31.35      4.01 o
   4   2  11      178.11      188.44     12.73 o
   5   2  11      139.33      143.78      9.70 o
   6   2  11       28.78       15.22      9.44 o
  -6   3  11       11.97       21.16     14.91 o
  -5   3  11        3.07       -7.45     11.82 o
  -4   3  11      273.34      268.65     18.49 o
  -3   3  11      353.24      349.39     21.61 o
  -2   3  11       10.59        9.51      3.14 o
  -1   3  11      431.57      381.73     15.94 o
   0   3  11      622.79      593.76     29.51 o
   1   3  11      337.28      326.93     18.31 o
   2   3  11        9.81        8.89      2.86 o
   3   3  11      324.54      319.89     17.59 o
   4   3  11      251.87      259.88     29.42 o
   5   3  11        2.38       -2.75      7.37 o
   6   3  11       13.57       17.05      6.21 o
  -6   4  11        5.35       -8.47     14.25 o
  -5   4  11      146.29      114.47     19.38 o
  -4   4  11       66.92       67.87      7.67 o
  -3   4  11       59.14       50.12      5.03 o
  -2   4  11      403.60      380.16     19.26 o
  -1   4  11     1736.73     1710.14     74.46 o
   0   4  11       52.14       55.22      6.53 o
   1   4  11     1663.27     1816.25    105.28 o
   2   4  11      369.76      357.77     18.96 o
   3   4  11       55.66       57.76      8.51 o
   4   4  11       68.78       67.20      7.51 o
   5   4  11      161.63      166.61     10.48 o
   6   4  11        9.52       10.29      5.57 o
  -6   5  11       29.53       36.45     14.94 o
  -5   5  11        2.85       -5.14     10.76 o
  -4   5  11      133.87      123.93     10.83 o
  -3   5  11      754.45      725.06     39.26 o
  -2   5  11       29.47       30.40      4.27 o
  -1   5  11      578.13      513.59     26.56 o
   0   5  11     1717.48     1595.79     78.37 o
   1   5  11      534.04      533.34     26.20 o
   2   5  11       42.81       45.51      3.93 o
   3   5  11      814.85      835.17     39.06 o
   4   5  11      150.35      134.06      8.68 o
   5   5  11        2.01       -2.72      6.30 o
   6   5  11       33.65       33.91      6.13 o
  -6   6  11       11.49       14.95     14.33 o
  -5   6  11       78.25       76.00     14.70 o
  -4   6  11        1.19       10.50      6.14 o
  -3   6  11        6.77        3.74      4.13 o
  -2   6  11      173.26      166.88     10.93 o
  -1   6  11     1196.48     1179.98     61.60 o
   0   6  11      189.44      199.42     11.00 o
   1   6  11     1241.34     1300.17     61.08 o
   2   6  11      210.17      211.14     11.09 o
   3   6  11        9.43       12.64      4.45 o
   4   6  11        2.97        0.82      4.15 o
   5   6  11       84.34       78.89      7.06 o
   6   6  11       13.96       16.27      7.38 o
  -6   7  11        8.16        2.37     13.73 o
  -5   7  11        0.48       -5.60      6.80 o
  -4   7  11       46.42       50.41      7.28 o
  -3   7  11      370.74      351.08     18.81 o
  -2   7  11      157.11      151.78     11.69 o
  -1   7  11      108.25       98.86      6.02 o
   0   7  11       98.90      108.31      6.79 o
   1   7  11       80.81       77.02      5.56 o
   2   7  11      153.56      153.73      9.13 o
   3   7  11      318.33      339.74     18.41 o
   4   7  11       64.72       60.98      5.92 o
   5   7  11        0.22        0.34      5.66 o
   6   7  11        4.27        0.91      6.54 o
  -6   8  11        3.68       -9.66     13.42 o
  -5   8  11       83.00       82.29     20.90 o
  -4   8  11       10.56       13.95      7.86 o
  -3   8  11       17.89       11.65      6.17 o
  -2   8  11       34.72       35.21     10.92 o
  -1   8  11     1172.40     1140.58     70.23 o
   0   8  11      120.02      129.64      8.00 o
   1   8  11     1122.88     1160.68     56.88 o
   2   8  11       17.06       17.32      3.65 o
   3   8  11       20.83       21.07      5.85 o
   4   8  11       13.58       15.57      6.77 o
   5   8  11       75.84       99.20      7.89 o
   6   8  11        3.98        5.70      6.37 o
  -6   9  11        2.37       -1.76     13.52 o
  -5   9  11       11.96        0.88      7.48 o
  -4   9  11      118.62      111.33     11.11 o
  -3   9  11      174.12      174.04     13.52 o
  -2   9  11      167.71      166.02     11.93 o
  -1   9  11      365.89      314.50     23.98 o
   0   9  11       31.32       37.19      3.79 o
   1   9  11      413.15      401.58     22.19 o
   2   9  11      138.62      143.78     13.46 o
   3   9  11      153.41      175.82     10.52 o
   4   9  11      110.51      117.99      8.44 o
   5   9  11       14.13        6.52      5.26 o
   6   9  11        5.45        6.59     16.57 o
  -5  10  11       41.16       61.24      8.95 o
  -4  10  11       40.48       35.04      8.33 o
  -3  10  11       18.67       17.69      6.82 o
  -2  10  11      125.90      103.29      9.56 o
  -1  10  11      312.64      319.13     20.72 o
   0  10  11       60.77       63.90      6.98 o
   1  10  11      275.07      304.83     16.43 o
   2  10  11      121.52      115.18      7.39 o
   3  10  11       11.65       16.71      4.39 o
   4  10  11       40.29       30.19      5.14 o
   5  10  11       37.37       47.81     12.83 o
  -5  11  11       24.55       27.79     11.91 o
  -4  11  11       78.35       73.46      9.74 o
  -3  11  11      265.21      273.61     19.34 o
  -2  11  11        8.16        8.79      6.17 o
  -1  11  11       93.69       77.80      9.46 o
   0  11  11      587.53      569.74     35.89 o
   1  11  11      136.72      130.71      7.52 o
   2  11  11        9.16        7.72      3.72 o
   3  11  11      270.14      251.41     14.43 o
   4  11  11       66.15       68.52      7.53 o
   5  11  11       22.93       24.58      6.62 o
  -5  12  11       41.16       38.74     12.37 o
  -4  12  11       14.81        8.48      8.73 o
  -3  12  11        3.45        2.44      7.31 o
  -2  12  11      131.44      118.86     11.34 o
  -1  12  11      210.56      203.93     15.94 o
   0  12  11        6.12       17.28      6.14 o
   1  12  11      226.29      236.45     12.62 o
   2  12  11      140.74      135.47      8.49 o
   3  12  11        2.86       11.11      4.40 o
   4  12  11       22.26       32.37      5.37 o
   5  12  11       44.66       59.34      8.21 o
  -5  13  11        0.07        3.38     11.21 o
  -4  13  11       21.68       27.14      8.94 o
  -3  13  11       20.79       20.23      8.45 o
  -2  13  11       13.02       17.19      7.06 o
  -1  13  11       80.35       72.18      8.19 o
   0  13  11      112.00      105.37      9.53 o
   1  13  11       76.68       81.09     16.83 o
   2  13  11       16.08       17.16      4.14 o
   3  13  11       21.42       27.45      4.69 o
   4  13  11       27.68       33.67      6.20 o
   5  13  11        0.04        0.16      6.29 o
  -4  14  11        2.59       -8.39      8.39 o
  -3  14  11        0.56       -6.45      7.81 o
  -2  14  11       89.28       68.41      9.68 o
  -1  14  11        9.07        5.54      6.89 o
   0  14  11       63.19       53.47      8.03 o
   1  14  11        7.52        3.12      6.80 o
   2  14  11       85.89       88.15      6.58 o
   3  14  11        0.59       -1.30      4.20 o
   4  14  11        3.55        1.49      7.38 o
  -4  15  11       41.92       40.50     10.50 o
  -3  15  11        0.07        2.82      8.26 o
  -2  15  11       28.87       30.35      7.85 o
  -1  15  11        1.86       -6.85      6.85 o
   0  15  11      141.29      151.62     12.73 o
   1  15  11        1.22        4.07      6.84 o
   2  15  11       25.61       29.70      4.72 o
   3  15  11        0.95       -1.91      5.30 o
   4  15  11       41.60       53.89      7.38 o
  -3  16  11        5.02       -0.05      8.52 o
  -2  16  11       80.49       82.83      9.98 o
  -1  16  11        4.76       -5.59      7.22 o
   0  16  11        8.56        4.83      7.14 o
   1  16  11        6.85        6.57      7.22 o
   2  16  11       70.96       73.29     19.52 o
   3  16  11        5.41        0.10      4.99 o
  -3  17  11        3.10       -1.62      8.75 o
  -2  17  11        1.75       -0.98      8.55 o
  -1  17  11        5.94       14.15      7.86 o
   0  17  11       47.12       37.53      8.36 o
   1  17  11        5.45        7.80      7.62 o
   2  17  11        1.67       -5.35      8.16 o
   3  17  11        7.21        1.13      5.61 o
  -2  18  11        7.32       18.86      9.15 o
  -1  18  11       13.67       18.12      8.74 o
   0  18  11        3.69        7.16      8.01 o
   1  18  11       10.74       17.00      8.05 o
   2  18  11       12.12       10.38      8.35 o
  -1  19  11        0.71        0.68      8.24 o
   0  19  11        9.36        9.91      8.75 o
   1  19  11        0.02       -7.44      8.53 o
   0   0  12     1364.43     1406.60     85.01 o
   1   0  12      407.15      404.57     17.85 o
   2   0  12      875.35      903.70     44.88 o
   3   0  12      271.60      241.72     16.88 o
   4   0  12       66.70       56.16      7.96 o
   5   0  12       20.43       17.64      7.96 o
   6   0  12        4.73       10.51      9.84 o
  -6   1  12        3.40       -3.22      9.44 o
  -5   1  12       33.40       38.57     13.60 o
  -4   1  12      139.40      144.50     17.62 o
  -3   1  12       82.38       91.88      6.80 o
  -2   1  12      656.31      605.33     29.09 o
  -1   1  12      183.24      165.19      8.53 o
   0   1  12      276.18      296.56     13.37 o
   1   1  12      204.33      180.66      9.87 o
   2   1  12      604.40      546.66     29.01 o
   3   1  12       95.93      106.76      8.96 o
   4   1  12      155.85      157.06     12.36 o
   5   1  12       32.30       16.01      8.72 o
   6   1  12        2.38        5.18      9.56 o
  -6   2  12        5.77       10.50     11.88 o
  -5   2  12       17.05       10.63      8.52 o
  -4   2  12       62.88       48.69      7.93 o
  -3   2  12       34.63       35.72      4.89 o
  -2   2  12      116.32      141.44      9.42 o
  -1   2  12      142.80      134.59      6.85 o
   0   2  12     1411.57     1477.59     63.10 o
   1   2  12      112.42      120.24      7.69 o
   2   2  12      145.34      191.05     11.88 o
   3   2  12       21.55       18.37      5.85 o
   4   2  12       74.59       68.63      9.92 o
   5   2  12       15.13       10.82      8.58 o
   6   2  12        4.35       11.64      9.21 o
  -6   3  12       21.43       11.78     10.17 o
  -5   3  12       16.26       12.91     11.90 o
  -4   3  12       55.85       60.90     12.45 o
  -3   3  12       36.60       38.50      5.43 o
  -2   3  12      264.89      257.42     12.47 o
  -1   3  12      261.78      260.40     11.66 o
   0   3  12      696.01      699.12     30.09 o
   1   3  12      203.24      231.58     13.42 o
   2   3  12      275.59      279.31     17.97 o
   3   3  12       21.37       13.76      4.15 o
   4   3  12       65.46       62.77      5.98 o
   5   3  12       16.02       22.98      5.39 o
   6   3  12       22.84       20.42      9.81 o
  -6   4  12       13.35        4.10     15.20 o
  -5   4  12       52.01       57.69     14.31 o
  -4   4  12       68.71       65.00     11.15 o
  -3   4  12      283.00      289.40     18.93 o
  -2   4  12      263.16      229.69     14.19 o
  -1   4  12       83.95       78.34      4.39 o
   0   4  12      146.47      145.32      8.47 o
   1   4  12       58.48       59.39      4.91 o
   2   4  12      294.59      283.61     13.97 o
   3   4  12      250.89      262.74     18.54 o
   4   4  12       48.26       52.42      5.76 o
   5   4  12       45.78       56.47      6.45 o
   6   4  12       10.12        9.40      7.38 o
  -6   5  12        3.68       11.03     14.90 o
  -5   5  12       37.58       31.04     11.98 o
  -4   5  12      275.17      268.45     18.99 o
  -3   5  12        7.57       11.97      5.59 o
  -2   5  12      242.57      230.71     14.02 o
  -1   5  12       90.55       97.67      5.74 o
   0   5  12      148.84      144.58     12.23 o
   1   5  12       94.72      122.06      8.50 o
   2   5  12      262.71      276.56     14.06 o
   3   5  12        5.58        6.70      3.71 o
   4   5  12      279.61      267.32     15.14 o
   5   5  12       21.74       23.24      5.30 o
   6   5  12        3.81       12.25      5.62 o
  -6   6  12       14.22       19.65     14.79 o
  -5   6  12        1.67       -7.35     12.22 o
  -4   6  12        0.91        1.36      6.42 o
  -3   6  12      281.87      280.75     16.78 o
  -2   6  12      257.40      239.82     14.71 o
  -1   6  12       16.06       14.03      4.93 o
   0   6  12       27.56       33.49      5.81 o
   1   6  12       50.26       45.66      3.77 o
   2   6  12      280.14      285.22     14.27 o
   3   6  12      304.07      308.61     16.27 o
   4   6  12        1.38       -3.01      4.29 o
   5   6  12        0.16        5.49      6.87 o
   6   6  12       13.35       17.95      6.29 o
  -6   7  12        1.12      -12.64     13.82 o
  -5   7  12       81.61       65.15     15.68 o
  -4   7  12      126.59      111.86     10.53 o
  -3   7  12        2.39       -1.07      4.60 o
  -2   7  12      160.13      150.67      9.73 o
  -1   7  12      163.07      160.66     10.30 o
   0   7  12      771.78      675.54     33.74 o
   1   7  12       91.21      101.19      7.17 o
   2   7  12      152.32      160.01      9.34 o
   3   7  12        1.52       -0.59      3.88 o
   4   7  12      108.19      112.81      8.12 o
   5   7  12       94.87      103.60      7.99 o
   6   7  12        1.64        2.61      6.65 o
  -5   8  12       10.90        8.97      7.79 o
  -4   8  12       18.50       16.04      7.10 o
  -3   8  12      369.68      346.62     19.86 o
  -2   8  12      115.07      107.48      7.82 o
  -1   8  12      455.56      407.99     31.05 o
   0   8  12       92.77       86.58      5.89 o
   1   8  12      421.32      402.01     20.82 o
   2   8  12      132.05      128.08     11.23 o
   3   8  12      358.15      372.00     19.30 o
   4   8  12       18.20       12.18      4.99 o
   5   8  12       13.22       20.53      7.77 o
  -5   9  12       38.20       48.20      8.90 o
  -4   9  12       23.17       21.72      6.37 o
  -3   9  12       23.53       19.59      7.29 o
  -2   9  12        3.32       -2.35      6.01 o
  -1   9  12      141.86      143.05     13.16 o
   0   9  12      302.10      277.15     18.51 o
   1   9  12      203.99      210.99     10.87 o
   2   9  12       10.43       11.44      3.79 o
   3   9  12       24.45       23.18      4.46 o
   4   9  12       34.45       37.60      5.96 o
   5   9  12       37.95       48.23      7.67 o
  -5  10  12       20.45       19.15      8.47 o
  -4  10  12       18.22       33.09     11.19 o
  -3  10  12       43.89       46.02      8.63 o
  -2  10  12       81.34       74.49     10.44 o
  -1  10  12       92.67       75.51      9.38 o
   0  10  12       30.39       26.35      6.06 o
   1  10  12      148.40      133.73      7.45 o
   2  10  12       62.47       70.27      6.94 o
   3  10  12       58.00       68.07      5.87 o
   4  10  12       22.18       19.14      5.12 o
   5  10  12       16.11       27.62      6.95 o
  -5  11  12        1.29       -5.36      8.62 o
  -4  11  12       56.87       39.98      9.70 o
  -3  11  12        8.38        3.45      7.23 o
  -2  11  12      179.60      171.99     13.34 o
  -1  11  12       15.57        2.21      5.80 o
   0  11  12        2.54        8.66      5.53 o
   1  11  12        2.41        1.38      3.34 o
   2  11  12      158.90      162.04     11.80 o
   3  11  12       12.50        7.41      4.11 o
   4  11  12       57.12       60.65      6.17 o
   5  11  12        0.99        5.48      6.53 o
  -5  12  12        4.93       -4.21      8.16 o
  -4  12  12        2.15        1.24      8.55 o
  -3  12  12       21.08       24.28      8.48 o
  -2  12  12       32.34       41.26      9.02 o
  -1  12  12       45.72       27.88      6.67 o
   0  12  12      331.75      288.47     20.04 o
   1  12  12       71.53       59.83      8.26 o
   2  12  12       32.50       30.45      4.56 o
   3  12  12       22.56       24.94      4.89 o
   4  12  12        1.75        0.31      9.24 o
   5  12  12        4.67        5.86      6.23 o
  -4  13  12       19.47       14.46      9.05 o
  -3  13  12        2.03        3.82      8.08 o
  -2  13  12       76.47       71.53     10.80 o
  -1  13  12       79.66       70.71      8.64 o
   0  13  12        7.22        7.44      6.43 o
   1  13  12       77.76       80.56      8.83 o
   2  13  12       79.35       92.95     11.23 o
   3  13  12        1.42        1.44      6.39 o
   4  13  12       12.83       12.19      5.12 o
  -4  14  12       12.65        2.10      9.25 o
  -3  14  12        4.19       -8.15      8.15 o
  -2  14  12       36.60       40.05      8.45 o
  -1  14  12       14.93        6.92      7.29 o
   0  14  12      187.03      189.33     20.10 o
   1  14  12       22.16       16.48      6.94 o
   2  14  12       30.31       32.34      4.93 o
   3  14  12        2.37       -4.42      4.55 o
   4  14  12       15.79       16.19      8.27 o
  -4  15  12       17.49        2.00      9.44 o
  -3  15  12       17.91       21.12      8.97 o
  -2  15  12       33.70       45.49     11.95 o
  -1  15  12        5.40       12.17      7.43 o
   0  15  12        9.55       13.19      9.68 o
   1  15  12        1.55        3.58      7.54 o
   2  15  12       40.84       46.38      8.55 o
   3  15  12       16.52       12.44      4.67 o
   4  15  12       12.81       10.56      5.99 o
  -3  16  12        6.88       -0.03      8.81 o
  -2  16  12       26.22       22.61      8.36 o
  -1  16  12       33.81       29.21      8.35 o
   0  16  12       22.18       23.49     11.32 o
   1  16  12       29.84       37.34      8.19 o
   2  16  12       28.97       24.90      8.29 o
   3  16  12        5.82        4.89      5.51 o
  -2  17  12        9.14       15.41     12.62 o
  -1  17  12       19.58        9.83      8.18 o
   0  17  12        6.91        8.48      8.26 o
   1  17  12       17.40       11.56      8.05 o
   2  17  12        7.35        4.42      8.82 o
  -2  18  12        2.91        2.50      9.27 o
  -1  18  12        4.52       -2.73      8.78 o
   0  18  12        3.93       -7.00      8.53 o
   1  18  12        7.25        1.65     11.74 o
   2  18  12        4.79        4.74      8.89 o
   0  19  12       26.87       22.79     14.37 o
   1   0  13      858.93      798.40     39.73 o
   2   0  13       31.44       33.29      4.26 o
   3   0  13      489.43      511.15     34.38 o
   4   0  13      331.06      331.14     22.54 o
   5   0  13       50.27       64.25     10.20 o
   6   0  13       10.96        4.48     10.19 o
  -6   1  13       25.84       10.25     13.66 o
  -5   1  13       63.55       62.25      9.91 o
  -4   1  13       16.98       11.68      6.72 o
  -3   1  13      122.16       83.73      8.68 o
  -2   1  13       15.40       28.75      4.27 o
  -1   1  13      594.45      596.25     26.67 o
   0   1  13        5.13        5.42      2.31 o
   1   1  13      611.40      634.56     30.69 o
   2   1  13       22.31       46.71      5.43 o
   3   1  13      116.07       82.36      8.31 o
   4   1  13       20.35       22.60      7.86 o
   5   1  13       67.88       61.42     10.22 o
   6   1  13       22.19       13.54     10.36 o
  -6   2  13        3.84       10.39     13.46 o
  -5   2  13       36.83       41.41      9.04 o
  -4   2  13       97.14       97.61      9.53 o
  -3   2  13      108.97      118.37      8.37 o
  -2   2  13        4.76        0.14      3.67 o
  -1   2  13      116.46      118.58      6.53 o
   0   2  13      784.18      823.43     35.48 o
   1   2  13      116.43      125.69      7.42 o
   2   2  13        0.38       -4.23      4.23 o
   3   2  13      153.68      154.17     17.57 o
   4   2  13       75.29       71.31      9.40 o
   5   2  13       42.81       28.92      8.66 o
   6   2  13        5.98       -4.39     10.21 o
  -6   3  13        5.34        3.03     10.38 o
  -5   3  13       86.26       79.96     16.51 o
  -4   3  13       37.45       34.83      8.10 o
  -3   3  13      305.00      278.74     15.06 o
  -2   3  13      740.15      705.77     35.82 o
  -1   3  13      465.97      470.11     21.92 o
   0   3  13      114.35      109.53      8.64 o
   1   3  13      480.86      539.06     25.22 o
   2   3  13      717.14      723.74     44.03 o
   3   3  13      293.24      254.98     18.74 o
   4   3  13       36.66       47.33      7.97 o
   5   3  13      105.80       85.95     10.72 o
   6   3  13        2.00       14.00     10.28 o
  -6   4  13        5.89       -9.78      9.78 o
  -5   4  13       19.13       14.01     12.40 o
  -4   4  13       45.07       26.48     12.31 o
  -3   4  13      225.26      248.01     14.10 o
  -2   4  13      126.15      135.78      7.51 o
  -1   4  13     1557.34     1461.24     66.26 o
   0   4  13     1751.14     1756.94     86.30 o
   1   4  13     1609.16     1669.63     76.19 o
   2   4  13      134.18      140.60     10.50 o
   3   4  13      229.10      238.53     13.66 o
   4   4  13       64.60       70.91      6.21 o
   5   4  13       13.11        8.73      5.14 o
   6   4  13        6.03        5.87      9.97 o
  -6   5  13        5.42        1.15     15.45 o
  -5   5  13       45.06       27.67     13.85 o
  -4   5  13        7.29        2.83      6.65 o
  -3   5  13       81.66       62.85      8.40 o
  -2   5  13      175.43      161.13      8.86 o
  -1   5  13      262.37      244.74     12.49 o
   0   5  13       94.05       96.78      6.25 o
   1   5  13      317.70      319.84     17.98 o
   2   5  13      157.98      174.86     12.94 o
   3   5  13      101.31      100.82      6.69 o
   4   5  13        3.17        1.49      5.37 o
   5   5  13       41.17       42.08      6.48 o
   6   5  13        6.79       13.60      6.11 o
  -6   6  13        6.30       -9.75     13.35 o
  -5   6  13        5.29       -2.22     12.60 o
  -4   6  13      108.68      110.96     11.07 o
  -3   6  13       19.06       21.80      6.45 o
  -2   6  13       44.05       48.05      5.26 o
  -1   6  13       10.17       15.61      3.05 o
   0   6  13      278.48      292.81     15.65 o
   1   6  13       13.52       26.37      4.74 o
   2   6  13       36.23       45.12      6.94 o
   3   6  13       15.67       23.39      4.34 o
   4   6  13      115.98      126.57     12.13 o
   5   6  13        9.91       11.24      5.48 o
   6   6  13        5.28        6.76      7.89 o
  -5   7  13        7.69       30.10     12.92 o
  -4   7  13       65.46       67.45      9.14 o
  -3   7  13      143.48      150.74     12.28 o
  -2   7  13      925.02      856.21     43.95 o
  -1   7  13       24.26       20.87      4.02 o
   0   7  13        2.66        5.51      3.40 o
   1   7  13       32.77       35.73      5.36 o
   2   7  13      890.59      882.01     43.29 o
   3   7  13      135.73      156.71      9.58 o
   4   7  13       71.66       75.08      6.72 o
   5   7  13        7.44       -1.12      5.17 o
  -5   8  13        0.48        1.46     12.16 o
  -4   8  13       82.01       75.23      9.24 o
  -3   8  13       38.99       38.87      6.01 o
  -2   8  13       30.02       32.35      5.05 o
  -1   8  13      146.05      148.20     11.48 o
   0   8  13     1261.83     1161.18     70.87 o
   1   8  13      142.98      150.41      8.87 o
   2   8  13       39.38       37.14      4.20 o
   3   8  13       42.47       45.04      7.50 o
   4   8  13       64.53       63.77      6.47 o
   5   8  13        2.13        5.05      5.37 o
  -5   9  13       12.36       15.91      8.18 o
  -4   9  13       10.08        2.36      7.41 o
  -3   9  13       73.97       67.58      7.11 o
  -2   9  13      413.79      367.95     21.64 o
  -1   9  13       17.76       23.35      5.84 o
   0   9  13       32.80       36.83      6.15 o
   1   9  13        7.07       13.15      3.57 o
   2   9  13      448.17      433.99     21.13 o
   3   9  13       74.29       79.56      6.36 o
   4   9  13        6.51        2.93      4.89 o
   5   9  13       11.87       18.20      5.40 o
  -5  10  13        1.89       -0.81      8.45 o
  -4  10  13       23.83       20.55      7.86 o
  -3  10  13       34.06       24.14      6.33 o
  -2  10  13        8.51        8.50      6.53 o
  -1  10  13       42.78       41.07     10.10 o
   0  10  13      465.76      462.96     29.75 o
   1  10  13       50.67       54.38      4.77 o
   2  10  13       12.72        9.92      3.96 o
   3  10  13       35.70       35.63      4.89 o
   4  10  13       23.46       24.14      5.77 o
   5  10  13        0.55        2.16      5.52 o
  -5  11  13       17.22       10.02      8.79 o
  -4  11  13        2.89        8.15      6.74 o
  -3  11  13       12.60        6.41      8.14 o
  -2  11  13       34.05       29.61      7.82 o
  -1  11  13      111.39      104.29      9.34 o
   0  11  13       40.31       49.75      7.04 o
   1  11  13       83.86       88.47      6.58 o
   2  11  13       38.25       40.90      4.79 o
   3  11  13       12.92       15.71      4.47 o
   4  11  13        2.29       -1.84      4.66 o
   5  11  13       16.58       16.62      8.20 o
  -4  12  13       55.12       44.57      7.52 o
  -3  12  13       88.02       67.02     10.20 o
  -2  12  13       13.54        9.66      7.31 o
  -1  12  13      132.86      110.60     10.65 o
   0  12  13       89.86       99.37      9.71 o
   1  12  13      130.13      120.25     11.13 o
   2  12  13       11.92       23.40      4.25 o
   3  12  13       78.83       74.36      6.50 o
   4  12  13       49.42       59.88      9.02 o
  -4  13  13        0.93       -9.11      9.11 o
  -3  13  13       41.40       45.79      9.47 o
  -2  13  13       67.33       68.10      9.52 o
  -1  13  13       80.37       70.10      8.66 o
   0  13  13       36.95       31.22      7.33 o
   1  13  13       79.90       82.28      9.11 o
   2  13  13       74.26       83.90      8.73 o
   3  13  13       41.13       46.57      6.83 o
   4  13  13        1.07        3.74      5.13 o
  -4  14  13       16.18        9.50      9.89 o
  -3  14  13        8.74       20.05      9.23 o
  -2  14  13        5.90       16.30      7.96 o
  -1  14  13       14.49        5.26      6.87 o
   0  14  13       79.25       70.39      9.00 o
   1  14  13       17.21       20.08      9.76 o
   2  14  13       10.44       17.44      7.71 o
   3  14  13       13.43       21.74      5.17 o
   4  14  13       15.63       12.78      6.15 o
  -3  15  13        5.70        1.87     11.99 o
  -2  15  13        4.53        4.19     12.05 o
  -1  15  13       28.90       21.96      8.29 o
   0  15  13        0.37        0.86      8.96 o
   1  15  13       38.68       38.54      8.26 o
   2  15  13        1.63        4.05      7.97 o
   3  15  13        4.57        4.56      4.94 o
  -3  16  13       10.40       -0.82     10.33 o
  -2  16  13        1.34       -0.05      8.33 o
  -1  16  13       34.74       27.95      8.92 o
   0  16  13       58.45       63.94      9.40 o
   1  16  13       31.20       44.85      8.71 o
   2  16  13        0.77       -2.95      8.43 o
   3  16  13       13.96        7.94      9.89 o
  -2  17  13        1.25       -3.87      8.93 o
  -1  17  13       23.24       10.68      8.87 o
   0  17  13        1.06        4.17      8.05 o
   1  17  13       27.82       32.92      9.17 o
   2  17  13        2.95        7.50      9.15 o
  -1  18  13       20.20       19.97     16.82 o
   0  18  13        7.46        0.72      9.49 o
   1  18  13       22.65       24.77     18.75 o
   0   0  14        0.35        5.56      4.73 o
   1   0  14     1705.30     1703.87     83.76 o
   2   0  14        7.49        5.66      3.93 o
   3   0  14       34.59        7.79      6.27 o
   4   0  14        6.84       -3.01      7.42 o
   5   0  14      115.37       99.80     11.94 o
   6   0  14        2.95       -9.90      9.90 o
  -6   1  14       14.29       22.16     11.09 o
  -5   1  14       16.31       17.52      9.34 o
  -4   1  14       35.66       33.70     16.24 o
  -3   1  14      403.61      386.16     24.67 o
  -2   1  14      100.53       89.37      6.15 o
  -1   1  14      996.10      942.77     49.62 o
   0   1  14      804.37      855.25     36.85 o
   1   1  14     1076.00     1060.67     49.61 o
   2   1  14       77.71       65.57      7.32 o
   3   1  14      393.05      365.25     25.11 o
   4   1  14       32.08       34.46      7.65 o
   5   1  14       14.87       24.52      9.20 o
   6   1  14       23.58       31.13     11.47 o
  -6   2  14        5.96        7.58     10.14 o
  -5   2  14       44.82       46.39     18.68 o
  -4   2  14       76.20       74.00     23.86 o
  -3   2  14       10.17        2.66      6.13 o
  -2   2  14       43.21       38.24      4.68 o
  -1   2  14      176.34      170.16     10.56 o
   0   2  14      165.16      210.53     11.81 o
   1   2  14      160.24      189.34     10.63 o
   2   2  14       37.38       34.01      5.86 o
   3   2  14        9.89        8.26      5.95 o
   4   2  14       86.64       92.93      9.81 o
   5   2  14       22.20       32.97      9.41 o
   6   2  14        7.07       13.99     10.17 o
  -6   3  14       50.44       42.13     15.87 o
  -5   3  14        7.41        1.42      9.08 o
  -4   3  14       27.70       20.11      7.47 o
  -3   3  14      326.32      333.16     17.28 o
  -2   3  14       52.45       61.33      5.61 o
  -1   3  14       44.52       41.45      5.62 o
   0   3  14      590.33      597.52     30.04 o
   1   3  14       75.90       75.16      6.01 o
   2   3  14       56.97       59.79      6.75 o
   3   3  14      303.47      272.92     20.89 o
   4   3  14       24.37        5.43      7.35 o
   5   3  14        6.04        1.02      8.51 o
   6   3  14       43.59       50.94     11.32 o
  -6   4  14        1.90        5.18     16.57 o
  -5   4  14       24.32       12.28      9.39 o
  -4   4  14      135.96      143.43     11.89 o
  -3   4  14        9.23        6.13      4.95 o
  -2   4  14      496.45      463.42     24.67 o
  -1   4  14      567.28      556.83     25.35 o
   0   4  14        0.89       10.21      3.33 o
   1   4  14      591.01      625.57     35.98 o
   2   4  14      507.71      498.23     30.43 o
   3   4  14       10.90       -1.37      5.76 o
   4   4  14      125.93      124.94     11.95 o
   5   4  14       27.90       24.54      9.31 o
   6   4  14        2.23        6.00     16.63 o
  -5   5  14       10.63        8.91      8.84 o
  -4   5  14       53.40       65.59     13.50 o
  -3   5  14      128.96      120.62      8.86 o
  -2   5  14        6.50        2.33      4.24 o
  -1   5  14      208.49      180.43     11.18 o
   0   5  14      255.56      281.59     15.13 o
   1   5  14      187.07      189.96     13.66 o
   2   5  14       20.36       25.29      5.64 o
   3   5  14      156.74      150.04     11.21 o
   4   5  14       71.34       74.17      8.79 o
   5   5  14       13.60       18.20      5.42 o
  -5   6  14       35.31       29.31     14.16 o
  -4   6  14       41.15       36.05      8.21 o
  -3   6  14       15.10       14.10      6.51 o
  -2   6  14      220.13      210.30     11.06 o
  -1   6  14       43.27       43.46      5.12 o
   0   6  14       40.88       43.13      4.50 o
   1   6  14       68.12       74.72      6.35 o
   2   6  14      221.08      238.22     15.89 o
   3   6  14       12.14       13.30      4.56 o
   4   6  14       44.05       46.58      5.86 o
   5   6  14       33.99       42.65      6.39 o
  -5   7  14        4.14       -1.01     12.66 o
  -4   7  14       37.06       33.27      8.39 o
  -3   7  14       19.82       12.96      6.72 o
  -2   7  14       42.39       51.56      5.54 o
  -1   7  14       45.25       49.21      5.13 o
   0   7  14      209.08      224.36     15.82 o
   1   7  14       41.61       57.08     10.95 o
   2   7  14       24.29       30.86      5.62 o
   3   7  14        7.96       12.50      4.51 o
   4   7  14       32.46       44.13      9.64 o
   5   7  14        4.45       11.47      5.86 o
  -5   8  14       11.66        0.43     12.62 o
  -4   8  14       68.18       71.64      9.95 o
  -3   8  14        9.50       -2.67      6.60 o
  -2   8  14      183.48      176.15     15.18 o
  -1   8  14       13.32       10.74      4.28 o
   0   8  14       60.21       70.59     20.26 o
   1   8  14       12.53       17.11      5.71 o
   2   8  14      180.80      212.67     23.15 o
   3   8  14       10.65        9.22      7.33 o
   4   8  14       71.80       84.24      7.09 o
   5   8  14       13.49       15.07      5.85 o
  -5   9  14        1.04      -12.00     12.00 o
  -4   9  14       29.30       32.51      9.04 o
  -3   9  14       34.41       37.64      6.26 o
  -2   9  14       33.70       32.69      7.27 o
  -1   9  14       70.54       66.37      6.18 o
   0   9  14       94.94       95.43      8.81 o
   1   9  14       78.32       90.80      7.82 o
   2   9  14       31.53       37.44      4.60 o
   3   9  14       37.47       39.09      5.16 o
   4   9  14       25.19       27.15      5.52 o
   5   9  14        0.32       -1.67      5.58 o
  -5  10  14       13.30       14.95      9.22 o
  -4  10  14       26.09       30.85      8.40 o
  -3  10  14       10.20        9.54      6.10 o
  -2  10  14       79.58       82.05      9.76 o
  -1  10  14       88.83       82.13      8.77 o
   0  10  14        5.68        5.85      5.86 o
   1  10  14       70.07       74.36      7.79 o
   2  10  14       76.44       90.79      6.67 o
   3  10  14       10.24       17.34      4.57 o
   4  10  14       24.41       22.02      5.16 o
   5  10  14       15.47       11.76      6.18 o
  -4  11  14        9.02       -4.15     10.01 o
  -3  11  14       90.26       64.06     10.13 o
  -2  11  14       47.70       36.29      7.94 o
  -1  11  14       46.68       36.28      8.19 o
   0  11  14       70.30       82.25      9.01 o
   1  11  14       39.67       35.12      6.96 o
   2  11  14       36.30       34.29      4.79 o
   3  11  14       79.48       87.09      6.72 o
   4  11  14       13.01       15.48      5.26 o
  -4  12  14        4.17       -7.84      7.84 o
  -3  12  14        3.22       -2.42     10.22 o
  -2  12  14       44.44       51.14      9.13 o
  -1  12  14      169.51      158.84     12.97 o
   0  12  14       10.95       10.83      6.86 o
   1  12  14      149.62      151.52     12.67 o
   2  12  14       48.24       60.99      8.11 o
   3  12  14        2.44       11.60      4.68 o
   4  12  14        5.78       -2.39      5.16 o
  -4  13  14        9.34        0.98     13.85 o
  -3  13  14       41.64       23.21      9.73 o
  -2  13  14        5.97       18.12      8.28 o
  -1  13  14       62.39       49.38     15.36 o
   0  13  14       31.12       22.37     12.90 o
   1  13  14       54.89       50.38      8.31 o
   2  13  14        5.78       11.62      4.38 o
   3  13  14       43.03       46.93      5.76 o
   4  13  14        9.09       19.76      5.54 o
  -3  14  14        2.85        8.42      9.51 o
  -2  14  14        4.66       12.55      8.27 o
  -1  14  14       16.86       19.34      7.66 o
   0  14  14        1.82        6.90      7.44 o
   1  14  14       14.94       19.05      7.63 o
   2  14  14        7.60       14.53      8.33 o
   3  14  14        3.82        8.11      4.96 o
  -3  15  14       45.78       44.46     10.93 o
  -2  15  14        9.11       16.12      8.80 o
  -1  15  14       25.52       23.93      7.99 o
   0  15  14        8.03        7.95      7.85 o
   1  15  14       29.46       29.92      8.39 o
   2  15  14        6.11       -1.14      8.47 o
   3  15  14       42.09       59.09      6.45 o
  -2  16  14        7.21        2.66      8.97 o
  -1  16  14       55.68       42.51      9.52 o
   0  16  14        5.20        2.96      8.43 o
   1  16  14       50.88       49.21      9.47 o
   2  16  14        6.44       -0.52      8.34 o
  -1  17  14       50.06       38.67      9.84 o
   0  17  14       15.44       11.28     16.49 o
   1  17  14       53.05       54.30     10.03 o
   1   0  15       79.79       74.44      5.96 o
   2   0  15      481.72      434.85     22.65 o
   3   0  15      222.67      190.42     15.01 o
   4   0  15        0.12       -7.57      7.57 o
   5   0  15       27.24       33.50     10.64 o
  -5   1  15       55.56       41.26      9.59 o
  -4   1  15       69.29       56.00      9.35 o
  -3   1  15       17.20       19.59      8.09 o
  -2   1  15        9.18        1.94      4.85 o
  -1   1  15      100.12       94.01      6.34 o
   0   1  15      411.20      426.46     21.93 o
   2   1  15       11.94       13.87      5.15 o
   3   1  15       16.55       13.29      6.60 o
   4   1  15       85.34       70.78      9.29 o
   5   1  15       41.58       45.72     10.06 o
  -5   2  15        1.63       -1.91      9.41 o
  -4   2  15       11.20       12.56      7.96 o
  -3   2  15      109.87      120.58     22.67 o
  -2   2  15      155.64      147.63      9.93 o
  -1   2  15       11.97       14.13      4.89 o
   0   2  15       13.56       24.93      3.68 o
   1   2  15       10.26       14.36      3.74 o
   2   2  15      173.10      187.20     12.72 o
   3   2  15      148.32      154.93     11.51 o
   4   2  15        8.46        0.36      7.47 o
   5   2  15        1.79       -8.20      8.97 o
  -5   3  15        4.35        9.16      9.43 o
  -4   3  15      118.40      127.60     26.93 o
  -3   3  15       40.62       41.31      5.81 o
  -2   3  15      147.75      129.32      9.85 o
  -1   3  15       80.83       77.60      6.66 o
   0   3  15      228.70      245.43     13.46 o
   1   3  15       35.89       44.59      4.99 o
   2   3  15      136.02      130.60     10.12 o
   3   3  15       42.79       42.35      9.45 o
   4   3  15      107.38      109.52     27.10 o
   5   3  15        8.81        3.15      8.76 o
  -5   4  15       29.84       26.05     10.03 o
  -4   4  15       11.76       16.01      8.04 o
  -3   4  15       71.55       59.27      6.54 o
  -2   4  15      126.62      144.52      8.75 o
  -1   4  15      134.30      135.40     12.20 o
   0   4  15       66.79       75.74      5.51 o
   1   4  15      147.06      170.48     11.87 o
   2   4  15       84.29      109.79     10.38 o
   3   4  15       53.91       52.58      9.41 o
   4   4  15        8.84       11.84      7.64 o
   5   4  15       35.09       46.93      9.87 o
  -5   5  15       13.53        4.90      8.96 o
  -4   5  15       33.56       21.91      8.30 o
  -3   5  15      112.13      119.79      8.90 o
  -2   5  15       96.19       92.02      7.00 o
  -1   5  15      407.74      374.42     19.63 o
   0   5  15      205.77      220.29     12.64 o
   1   5  15      374.84      361.07     24.00 o
   2   5  15       72.92       86.75      8.69 o
   3   5  15      125.12      135.49     13.26 o
   4   5  15       30.60       35.45     13.53 o
   5   5  15       12.19       -1.82     20.22 o
  -5   6  15       11.08       20.73     10.31 o
  -4   6  15        3.85       -4.70      7.50 o
  -3   6  15       71.40       74.66      7.05 o
  -2   6  15       76.70       80.88      6.71 o
  -1   6  15      113.06       94.30      8.83 o
   0   6  15      265.32      296.05     15.94 o
   2   6  15       71.87       86.98      8.42 o
   3   6  15       63.99       67.67      8.65 o
   4   6  15        1.64       -0.64      7.44 o
   5   6  15        6.08        1.39      9.31 o
  -5   7  15       25.48       21.86     12.83 o
  -4   7  15       36.32       40.44      8.80 o
  -3   7  15       65.57       66.82      8.83 o
  -2   7  15      101.44       96.62      7.92 o
  -1   7  15       72.10       67.99      5.78 o
   0   7  15        5.68       15.56      5.37 o
   1   7  15       43.81       46.04      6.85 o
   2   7  15      120.08      126.33      9.77 o
   3   7  15       66.07       72.79      6.31 o
   4   7  15       38.90       41.87      5.89 o
   5   7  15       21.11       35.67      6.29 o
  -5   8  15        3.85      -10.38     12.80 o
  -4   8  15       16.90       23.49      8.54 o
  -3   8  15       64.32       42.13      8.61 o
  -2   8  15       99.95      101.29      8.25 o
  -1   8  15      158.97      153.21     14.81 o
   0   8  15      282.94      306.43     23.13 o
   1   8  15      149.03      164.83     12.22 o
   2   8  15      110.63      130.45     10.13 o
   3   8  15       60.98       70.08      6.25 o
   4   8  15       17.90       22.54      8.69 o
   5   8  15        1.92        4.86     10.13 o
  -5   9  15        0.94       -1.27     12.68 o
  -4   9  15       35.18       27.56      9.06 o
  -3   9  15       57.25       46.85      8.66 o
  -2   9  15      116.37      115.41     11.20 o
  -1   9  15       39.37       34.08      5.29 o
   0   9  15        1.59        9.68      8.17 o
   1   9  15       45.81       48.08      6.90 o
   2   9  15      100.15      127.42      8.39 o
   3   9  15       60.17       64.05      5.98 o
   4   9  15       41.43       53.76      8.85 o
   5   9  15        3.07       12.91     11.33 o
  -4  10  15       13.96        9.77     11.93 o
  -3  10  15       12.44        2.13     10.90 o
  -2  10  15       27.45       25.83      7.86 o
  -1  10  15        2.77        8.09      7.02 o
   0  10  15       36.08       43.06      8.96 o
   1  10  15        1.01       14.82      6.34 o
   2  10  15       30.65       26.43      4.45 o
   3  10  15       14.56       16.40      4.86 o
   4  10  15       20.48       18.06      6.90 o
  -4  11  15       18.04       18.43      8.26 o
  -3  11  15       24.52       20.26      9.01 o
  -2  11  15        8.07       12.51      7.68 o
  -1  11  15       16.05       25.94      7.22 o
   0  11  15       51.95       63.69     13.13 o
   1  11  15       19.05       28.44     12.40 o
   2  11  15        6.55       10.76      5.94 o
   3  11  15       23.40       25.93      7.37 o
   4  11  15       13.03       14.94      5.20 o
  -4  12  15        3.59        3.13     13.76 o
  -3  12  15       36.99       39.44     14.09 o
  -2  12  15       42.84       26.41     13.15 o
  -1  12  15       14.60       23.85      7.64 o
   0  12  15        9.51       10.98      6.73 o
   1  12  15       11.51       17.29      7.15 o
   2  12  15       53.06       51.64      6.61 o
   3  12  15       30.95       47.40      5.68 o
   4  12  15        3.12        4.46      5.08 o
  -3  13  15        3.76        9.88      9.12 o
  -2  13  15        2.52        5.18      8.14 o
  -1  13  15        4.94       17.73      7.57 o
   0  13  15        0.99       -0.83      7.29 o
   1  13  15        8.13        9.78      7.41 o
   2  13  15        2.16        5.28      7.90 o
   3  13  15        3.15       -3.99      4.56 o
  -3  14  15       12.34       16.05      9.84 o
  -2  14  15       34.13       22.25      9.15 o
  -1  14  15       17.33        7.13      7.76 o
   0  14  15        0.12       -7.63      7.63 o
   1  14  15       24.10       43.12      8.33 o
   2  14  15       28.42       26.04      8.77 o
   3  14  15       11.37        8.57      4.87 o
  -2  15  15        8.62        8.12      9.05 o
  -1  15  15       24.27       19.38      8.30 o
   0  15  15        6.48        3.14      8.27 o
   1  15  15       12.59       14.34      8.28 o
   2  15  15        8.27       12.59      9.02 o
  -2  16  15       18.74        6.48      8.95 o
  -1  16  15        0.01        6.08      8.52 o
   0  16  15        8.54        5.03     12.89 o
   1  16  15        0.58        9.42      8.56 o
   2  16  15       23.55       22.80     13.39 o
   0  17  15        4.10       11.52      8.76 o
   0   0  16      516.61      559.69     48.92 o
   1   0  16       71.87      112.08      7.26 o
   2   0  16       49.05       57.74      6.90 o
   3   0  16      103.47      108.99     10.39 o
   4   0  16       26.77       11.81      8.05 o
   5   0  16        1.40       -8.71      9.24 o
  -5   1  16       29.57       22.44      9.68 o
  -4   1  16       33.18       26.75      8.59 o
  -3   1  16       50.54       53.38      8.05 o
  -2   1  16      512.64      460.02     23.88 o
  -1   1  16      103.95       92.24      6.96 o
   0   1  16      205.22      227.21     15.52 o
   1   1  16      123.58      123.49      7.12 o
   2   1  16      502.74      447.95     29.03 o
   3   1  16       43.59       44.56     11.46 o
   4   1  16       39.51       31.41      8.42 o
   5   1  16       21.43       32.17     22.23 o
  -5   2  16        3.64        5.64      9.30 o
  -4   2  16      100.65      103.94     17.10 o
  -3   2  16       44.31       51.39      9.65 o
  -2   2  16        5.17        3.95      4.60 o
  -1   2  16      200.47      218.27     22.93 o
   0   2  16      629.52      661.93     33.22 o
   1   2  16      193.15      220.16     12.47 o
   2   2  16        8.82       19.12      5.57 o
   3   2  16       46.46       49.24      7.63 o
   4   2  16      112.66       88.19     10.36 o
   5   2  16        2.94        7.05      9.55 o
  -5   3  16       19.96       18.01      9.71 o
  -4   3  16       11.66        6.02      8.33 o
  -3   3  16       48.12       42.16      7.42 o
  -2   3  16      317.80      293.74     17.53 o
  -1   3  16      120.32      109.20      8.70 o
   0   3  16       77.16       96.10      6.50 o
   1   3  16       85.80       99.29      8.53 o
   2   3  16      363.49      352.29     21.58 o
   3   3  16       42.29       25.66      7.02 o
   4   3  16       15.15        8.59      9.36 o
   5   3  16       23.96       19.77      9.72 o
  -5   4  16       15.35       20.59     10.55 o
  -4   4  16       61.26       56.53      9.62 o
  -3   4  16      142.29      129.62     10.43 o
  -2   4  16        4.32        4.12      5.12 o
  -1   4  16      160.76      139.65     11.70 o
   0   4  16      682.52      703.41     35.34 o
   1   4  16      171.79      189.00     12.46 o
   2   4  16        6.77       15.65      8.13 o
   3   4  16      140.32      144.28     11.56 o
   4   4  16       54.31       51.80      9.23 o
   5   4  16       18.22       18.58      9.02 o
  -5   5  16       27.63       35.01     11.33 o
  -4   5  16        5.08       -3.07      7.71 o
  -3   5  16       54.55       52.91      9.19 o
  -2   5  16      326.17      303.35     22.41 o
  -1   5  16       39.44       39.25      7.83 o
   0   5  16       20.37       19.15      4.30 o
   1   5  16       44.03       49.21      6.22 o
   2   5  16      329.97      358.06     22.25 o
   3   5  16       63.94       75.59      8.64 o
   4   5  16        7.37       11.05      8.04 o
   5   5  16       16.44        4.51      9.55 o
  -5   6  16        2.19        7.36      9.90 o
  -4   6  16        2.87        0.38     11.65 o
  -3   6  16       62.87       57.56      7.05 o
  -2   6  16       12.61        6.85      7.13 o
  -1   6  16       10.70       13.47      4.67 o
   0   6  16       41.58       41.43      6.15 o
   1   6  16       27.19       26.54      5.49 o
   2   6  16       10.05        8.26      6.04 o
   3   6  16       71.09       86.43      9.20 o
   4   6  16        6.61       -4.91      8.78 o
   5   6  16        2.00       10.45      9.72 o
  -5   7  16       30.60       32.26     10.27 o
  -4   7  16        8.80        6.19      8.27 o
  -3   7  16        4.97        1.15      5.89 o
  -2   7  16       41.27       52.18      7.23 o
  -1   7  16       82.14       81.43      7.04 o
   0   7  16       10.71       30.92     10.18 o
   1   7  16       91.92      111.39      8.66 o
   2   7  16       28.12       34.92      6.70 o
   3   7  16        5.35        1.64      7.34 o
   4   7  16        8.39       17.75      8.74 o
   5   7  16       32.99       34.14      9.83 o
  -4   8  16       28.88       29.31      7.42 o
  -3   8  16       89.63       99.10     10.55 o
  -2   8  16       11.56       14.54      6.36 o
  -1   8  16      257.78      239.72     15.97 o
   0   8  16       96.83       85.77      8.52 o
   1   8  16      250.07      260.12     17.47 o
   2   8  16       10.17       13.69      6.33 o
   3   8  16       90.51      105.20     10.64 o
   4   8  16       33.51       44.36     11.00 o
  -4   9  16        8.18        3.41      8.63 o
  -3   9  16       22.22       19.84      9.29 o
  -2   9  16       10.48       14.72      8.11 o
  -1   9  16       76.91       82.57      8.92 o
   0   9  16        4.23       10.21      6.16 o
   1   9  16       84.54       86.62      8.49 o
   2   9  16       16.90       23.46      6.86 o
   3   9  16       29.62       26.77      5.03 o
   4   9  16        6.22       18.51      5.24 o
  -4  10  16       16.23       21.64     13.23 o
  -3  10  16       24.20       21.02     12.42 o
  -2  10  16       15.74       22.63      5.98 o
  -1  10  16       23.99       32.67      7.69 o
   0  10  16        8.41       15.23      6.47 o
   1  10  16       26.74       35.52      6.93 o
   2  10  16       20.87       37.99      7.05 o
   3  10  16       25.52       48.49      8.12 o
   4  10  16       11.57       10.67      5.19 o
  -4  11  16        9.61       -3.85     14.27 o
  -3  11  16       46.86       57.73     14.65 o
  -2  11  16      108.31       92.65      8.16 o
  -1  11  16        4.18        3.67     10.09 o
   0  11  16        2.90       15.18      8.98 o
   1  11  16        2.40       15.97      7.17 o
   2  11  16      104.42      100.25      9.97 o
   3  11  16       41.41       55.58      6.14 o
   4  11  16        8.91       12.43      5.32 o
  -3  12  16       24.72       25.73     13.90 o
  -2  12  16        0.93        4.93      9.23 o
  -1  12  16       38.45       31.93      8.70 o
   0  12  16      185.17      170.84     14.75 o
   1  12  16       36.95       44.46     13.74 o
   2  12  16        0.06       14.16      7.81 o
   3  12  16       27.19       39.53      5.59 o
  -3  13  16        4.67        9.99     12.62 o
  -2  13  16       67.76       58.67      9.89 o
  -1  13  16        8.05       16.82      8.02 o
   0  13  16        0.05       -4.39      6.93 o
   1  13  16        8.51       15.48      8.26 o
   2  13  16       72.32       64.92      9.67 o
   3  13  16        8.27       11.22      5.05 o
  -2  14  16        2.14       -4.01     12.93 o
  -1  14  16       21.84       29.18      8.70 o
   0  14  16       38.97       43.17      8.80 o
   1  14  16       24.77       26.62      8.60 o
   2  14  16        2.39       19.70      9.44 o
  -2  15  16       41.32       48.35     10.19 o
  -1  15  16        9.00       13.41      8.51 o
   0  15  16        0.00       -1.10     10.29 o
   1  15  16       10.84       12.52      8.75 o
   2  15  16       39.70       55.12     11.51 o
  -1  16  16        5.78       18.42     12.99 o
   0  16  16       19.38       22.74      9.31 o
   1  16  16        5.15        7.85     12.38 o
   1   0  17       30.85       37.28      4.73 o
   2   0  17       89.44       99.37      9.08 o
   3   0  17       36.55       32.97     18.18 o
   4   0  17       25.69       15.00      8.65 o
   5   0  17        0.47       -5.28      9.86 o
  -5   1  17        5.98        3.78     10.10 o
  -4   1  17       18.90       11.43      7.95 o
  -3   1  17        7.45        9.07      6.91 o
  -2   1  17       21.19       18.73      5.81 o
  -1   1  17       62.99       66.04      7.69 o
   0   1  17      217.40      273.49     18.45 o
   1   1  17       75.02       92.39      6.26 o
   2   1  17       10.12       13.48      5.76 o
   3   1  17        4.63       -1.54      6.62 o
   4   1  17       25.28       21.05      8.49 o
   5   1  17        3.75       -0.28     10.47 o
  -5   2  17        6.66        4.99     10.17 o
  -4   2  17       58.69       62.34      9.84 o
  -3   2  17        9.28        3.03      7.30 o
  -2   2  17      132.11      121.36      8.09 o
  -1   2  17       64.73       69.38      6.94 o
   0   2  17       61.20       59.04      6.61 o
   1   2  17       47.66       51.08      6.54 o
   2   2  17       93.47      101.56      9.79 o
   3   2  17        9.81       14.89      6.85 o
   4   2  17       42.25       42.91      8.75 o
   5   2  17        6.37       -4.58      9.11 o
  -5   3  17       12.78        8.32     13.63 o
  -4   3  17        6.90       18.54     10.48 o
  -3   3  17       33.28       29.26      7.44 o
  -2   3  17      117.68      102.95      7.44 o
  -1   3  17       25.50       16.73      7.54 o
   0   3  17      106.21      101.45      8.54 o
   1   3  17       19.66       22.68      5.31 o
   2   3  17       92.98       76.45      8.62 o
   3   3  17       29.86       28.68      7.46 o
   4   3  17        6.08        4.28     10.19 o
   5   3  17       13.93       13.51      9.40 o
  -5   4  17       16.53       16.23      9.87 o
  -4   4  17        4.74        8.44      8.62 o
  -3   4  17        7.80       -4.68      8.56 o
  -2   4  17       47.35       41.05      7.16 o
  -1   4  17      253.13      254.86     18.34 o
   0   4  17       12.94       11.89      5.23 o
   1   4  17      271.04      274.02     18.30 o
   2   4  17       44.94       43.88      6.86 o
   3   4  17        6.92       17.44      6.98 o
   4   4  17        8.42        8.92      8.42 o
   5   4  17       18.92       12.05      9.72 o
  -5   5  17       13.91       27.56     10.52 o
  -4   5  17        9.99       12.57      8.48 o
  -3   5  17       72.50       71.94      7.58 o
  -2   5  17        4.56       -6.18      6.18 o
  -1   5  17       74.87       68.85      7.89 o
   0   5  17       21.17       31.28      5.88 o
   1   5  17       80.04       87.72      7.76 o
   2   5  17        0.47        6.04      5.70 o
   3   5  17       71.84       72.42      9.16 o
   4   5  17        6.05        2.86      8.28 o
   5   5  17       10.65       12.49     13.33 o
  -4   6  17       39.75       33.41      9.33 o
  -3   6  17        2.44       -5.85      7.30 o
  -2   6  17       12.17       14.23      6.72 o
  -1   6  17      149.97      146.64     11.17 o
   0   6  17       49.47       61.93      7.30 o
   1   6  17      132.58      139.26     11.23 o
   2   6  17       18.46       31.78      8.69 o
   3   6  17        3.40        4.08      7.19 o
   4   6  17       37.12       49.75      9.26 o
  -4   7  17        1.81        4.44      8.50 o
  -3   7  17       61.85       59.62      9.03 o
  -2   7  17       23.66       20.84      6.62 o
  -1   7  17       78.12       77.67      6.73 o
   0   7  17        0.66       12.43      5.77 o
   1   7  17       76.90       83.42      8.28 o
   2   7  17       28.19       25.89      6.73 o
   3   7  17       50.16       58.29      8.67 o
   4   7  17        3.89        1.24      8.69 o
  -4   8  17        8.28        4.39      8.24 o
  -3   8  17        0.29       -7.55      7.55 o
  -2   8  17       49.17       55.29      7.99 o
  -1   8  17      145.06      142.38     12.39 o
   0   8  17       27.07       20.91      6.51 o
   1   8  17      127.48      124.09     10.77 o
   2   8  17       52.47       53.38      7.53 o
   3   8  17        0.53        0.88      7.72 o
   4   8  17        3.02        9.64      8.60 o
  -4   9  17       11.63       -4.92      9.08 o
  -3   9  17        8.47        2.73      7.42 o
  -2   9  17       34.55       13.06      6.77 o
  -1   9  17       93.22       81.80     12.85 o
   0   9  17        1.60        7.04      6.50 o
   1   9  17       91.88       99.88     12.73 o
   2   9  17       31.25       38.74      7.69 o
   3   9  17        6.06       17.39      7.95 o
   4   9  17       11.65       26.48      8.76 o
  -4  10  17       15.83        6.53      9.37 o
  -3  10  17        9.43        6.22      8.00 o
  -2  10  17       13.75       12.71      6.88 o
  -1  10  17       46.52       54.96      8.83 o
   0  10  17        5.67       18.96     12.75 o
   1  10  17       65.72       76.15      8.64 o
   2  10  17        8.56       20.93      7.16 o
   3  10  17       10.91       14.19      7.66 o
   4  10  17       18.69        9.10      8.64 o
  -3  11  17       19.03        5.56      8.24 o
  -2  11  17        3.73       17.99     12.09 o
  -1  11  17        5.48       22.20      7.77 o
   0  11  17       13.09       22.97      7.41 o
   1  11  17        1.82       11.16      7.04 o
   2  11  17        1.92        9.71      7.25 o
   3  11  17       25.54       38.90      8.59 o
  -3  12  17        2.76        1.93     11.19 o
  -2  12  17       29.90       36.95      9.20 o
  -1  12  17       47.79       47.40     17.46 o
   0  12  17       27.68       34.78      7.76 o
   1  12  17       44.13       47.35      8.61 o
   2  12  17       41.91       55.82     12.11 o
   3  12  17        2.66        8.93      8.55 o
  -2  13  17        0.51        3.15      8.97 o
  -1  13  17        8.95       12.86      7.86 o
   0  13  17       36.90       31.28      8.18 o
   1  13  17        7.52        1.32      7.86 o
   2  13  17        1.30        7.00      8.00 o
  -2  14  17        4.53        9.57      9.18 o
  -1  14  17        2.51       10.17     11.47 o
   0  14  17        8.37       12.24     17.38 o
   1  14  17        3.42        7.33      8.15 o
   2  14  17        4.79       10.80      8.49 o
  -1  15  17       18.12       28.04      9.26 o
   0  15  17       14.31       19.98      9.11 o
   1  15  17       17.53       17.29      8.99 o
   0   0  18      157.54      211.96     21.89 o
   1   0  18      224.54      222.44     16.12 o
   2   0  18       48.94       63.35      7.66 o
   3   0  18      114.93       96.73     22.90 o
   4   0  18        0.86        2.91      8.54 o
  -4   1  18       20.10       20.28      9.19 o
  -3   1  18       99.93       92.19      9.85 o
  -2   1  18       16.20       16.92      6.39 o
  -1   1  18       96.14       90.64      8.85 o
   0   1  18       22.74       41.06      6.14 o
   1   1  18      110.03      110.42      8.82 o
   2   1  18       14.34        3.54      5.95 o
   3   1  18       99.15       82.58     10.55 o
   4   1  18       26.71       36.22      9.05 o
  -4   2  18       11.41       28.57      8.93 o
  -3   2  18       27.78       16.59      7.92 o
  -2   2  18       67.72       65.64     11.31 o
  -1   2  18       97.61       94.93      8.46 o
   0   2  18      119.00      148.08     11.34 o
   1   2  18       79.16       83.93      8.02 o
   2   2  18       92.62       83.22      8.39 o
   3   2  18       23.39       21.28      7.18 o
   4   2  18       14.88       16.59      8.28 o
  -4   3  18       17.76       14.64     14.26 o
  -3   3  18       55.67       60.15     11.19 o
  -2   3  18        1.53        7.60      6.29 o
  -1   3  18       25.12       44.12     12.75 o
   0   3  18       11.73       21.36      5.64 o
   1   3  18       17.22       36.08      6.01 o
   2   3  18        6.47       23.40      6.52 o
   3   3  18       54.15       50.94     11.23 o
   4   3  18       15.83       12.80      7.92 o
  -4   4  18        3.63       19.68      9.19 o
  -3   4  18        1.85       -2.09      7.49 o
  -2   4  18       58.39       57.36      8.34 o
  -1   4  18       12.34       17.04      6.90 o
   0   4  18        2.56        0.71      5.34 o
   1   4  18       16.59       24.48      5.83 o
   2   4  18       78.93       84.52      8.16 o
   3   4  18        9.88        9.99      7.27 o
   4   4  18        2.74        1.86      7.95 o
  -4   5  18       39.35       38.87     13.23 o
  -3   5  18        0.19       -2.04     10.22 o
  -2   5  18        5.68        5.02      6.47 o
  -1   5  18       41.45       46.45      7.70 o
   0   5  18       67.60       71.11      7.54 o
   1   5  18       46.68       57.65      6.97 o
   2   5  18        9.90       15.71      6.56 o
   3   5  18        0.94       -5.86      7.68 o
   4   5  18       40.82       47.34      9.01 o
  -4   6  18       12.19        9.19      8.77 o
  -3   6  18       43.54       41.57      9.02 o
  -2   6  18      151.05      143.98     11.34 o
  -1   6  18       17.03       23.41      6.42 o
   0   6  18       39.71       53.96      7.23 o
   1   6  18       18.92       34.59      6.21 o
   2   6  18      123.42      110.68     10.65 o
   3   6  18       41.99       62.38      8.51 o
   4   6  18       14.98       24.33      9.14 o
  -4   7  18       42.60       37.89     13.03 o
  -3   7  18       33.74       27.18      8.56 o
  -2   7  18        7.12       14.99      7.12 o
  -1   7  18       30.18       46.33      7.04 o
   0   7  18        3.17        9.01      5.96 o
   1   7  18       22.66       31.04      6.45 o
   2   7  18        7.27       26.26      6.57 o
   3   7  18       39.18       54.27      8.08 o
   4   7  18       43.44       38.79      9.30 o
  -4   8  18        2.21        5.50     12.32 o
  -3   8  18        2.81        0.58      7.96 o
  -2   8  18       14.43        7.47      7.18 o
  -1   8  18       16.91        3.63     10.38 o
   0   8  18        0.05        8.20      6.47 o
   1   8  18       22.28       27.95      6.76 o
   2   8  18       24.25       36.22      7.24 o
   3   8  18        3.91       -0.60      7.69 o
   4   8  18        1.56        3.12      9.08 o
  -3   9  18       52.38       46.09      8.77 o
  -2   9  18        5.23        1.37      7.14 o
  -1   9  18       12.33       32.05      7.54 o
   0   9  18       37.76       38.47      7.50 o
   1   9  18        9.18       18.72      6.90 o
   2   9  18        5.42       10.14      6.86 o
   3   9  18       48.04       45.67      8.56 o
  -3  10  18        3.59        6.01      8.21 o
  -2  10  18       32.17       36.22     12.52 o
  -1  10  18       19.64       19.15      7.74 o
   0  10  18       60.75       67.23      8.52 o
   1  10  18       19.17       24.11      7.38 o
   2  10  18       30.52       48.45      8.23 o
   3  10  18        5.46       19.30      7.95 o
  -3  11  18        0.55       -7.69      7.69 o
  -2  11  18       19.77       15.74     12.88 o
  -1  11  18       12.65       20.39      8.04 o
   0  11  18        0.52       13.33      7.13 o
   1  11  18       13.01       17.60      6.97 o
   2  11  18       15.43       21.03      7.65 o
   3  11  18        0.56        2.99      8.29 o
  -2  12  18       18.30       -3.56     12.77 o
  -1  12  18       19.41       16.08      7.80 o
   0  12  18        0.29        5.94      7.89 o
   1  12  18       18.82       13.39      7.68 o
   2  12  18       12.16       14.64     10.86 o
  -2  13  18        0.22      -10.39     13.14 o
  -1  13  18       23.60       16.50      8.17 o
   0  13  18        0.02        8.19      7.68 o
   1  13  18       17.75       27.21      8.31 o
   2  13  18        0.09        5.08      8.23 o
  -1  14  18       23.82       21.36     11.97 o
   0  14  18       10.06       19.86     14.00 o
   1  14  18       29.92       42.58     12.40 o
   1   0  19       61.63       60.89      7.43 o
   2   0  19        0.29       -2.13      9.24 o
   3   0  19        1.75        1.11      7.45 o
   4   0  19       24.61       21.81      8.67 o
  -4   1  19        3.02        6.76      8.97 o
  -3   1  19        4.51       -1.10      7.10 o
  -2   1  19       50.00       46.49      9.99 o
  -1   1  19       71.89       76.62      8.22 o
   0   1  19       17.52        9.34      5.60 o
   1   1  19      102.47      106.26     12.44 o
   2   1  19       40.78       41.53      7.15 o
   3   1  19        4.51        2.93     12.85 o
   4   1  19        1.33       15.93      8.51 o
  -4   2  19       25.87       26.71      9.39 o
  -3   2  19       85.99       88.35      9.99 o
  -2   2  19       54.32       43.93     10.03 o
  -1   2  19       54.71       67.96      7.43 o
   0   2  19       30.22       34.15      6.28 o
   1   2  19       41.21       36.61     10.45 o
   2   2  19       53.90       46.95      7.99 o
   3   2  19       97.49       96.75     13.45 o
   4   2  19       17.45        8.29      8.71 o
  -4   3  19       17.61       23.73      9.22 o
  -3   3  19       52.20       64.23     11.78 o
  -2   3  19       54.64       53.99      8.05 o
  -1   3  19      100.70      115.05      9.68 o
   0   3  19      127.05      143.57     11.00 o
   1   3  19       92.25       99.22     13.53 o
   2   3  19       61.03       63.37      7.94 o
   3   3  19       46.46       39.79      8.54 o
   4   3  19       13.42       20.03      8.70 o
  -4   4  19       12.00       15.20      9.51 o
  -3   4  19       56.29       55.66     12.75 o
  -2   4  19       29.81       17.24      6.87 o
  -1   4  19        1.16       11.48      7.86 o
   0   4  19      184.69      194.54     21.50 o
   1   4  19        1.00       11.33      5.76 o
   2   4  19       22.99       26.24      6.83 o
   3   4  19       48.42       51.02      8.53 o
   4   4  19       19.98       38.31      9.10 o
  -4   5  19       17.81       19.38     12.93 o
  -3   5  19       29.03       23.73     10.72 o
  -2   5  19       64.09       51.45      8.22 o
  -1   5  19       29.69       20.69      6.29 o
   0   5  19       17.96       22.19      9.51 o
   1   5  19       21.54       29.04      6.16 o
   2   5  19       60.48       55.55      7.85 o
   3   5  19       36.70       39.88      8.33 o
   4   5  19       13.89       24.90      9.02 o
  -4   6  19       29.00       32.02     13.51 o
  -3   6  19       15.83       20.88     10.41 o
  -2   6  19       45.06       44.70      8.22 o
  -1   6  19       43.95       50.55      7.56 o
   0   6  19      194.06      194.18     20.83 o
   1   6  19       47.19       59.33      7.42 o
   2   6  19       49.08       57.23      7.98 o
   3   6  19       13.54       17.50      7.96 o
   4   6  19       24.80       48.54      9.85 o
  -3   7  19       31.39       33.25      8.61 o
  -2   7  19       25.45       15.92      7.48 o
  -1   7  19       13.21        5.11     10.50 o
   0   7  19        3.33        7.27      6.53 o
   1   7  19       14.61       28.01      6.45 o
   2   7  19       31.38       37.77      7.24 o
   3   7  19       28.91       45.77      8.59 o
  -3   8  19       29.52       23.36      8.85 o
  -2   8  19        6.08        4.84      7.34 o
  -1   8  19       12.27       18.33     10.93 o
   0   8  19       34.88       34.75      7.25 o
   1   8  19       10.47       23.04      6.69 o
   2   8  19        5.50        9.54      6.97 o
   3   8  19       34.58       47.91     11.53 o
  -3   9  19        6.37       10.43      8.07 o
  -2   9  19       35.89       22.15     11.78 o
  -1   9  19       25.83       28.95     11.62 o
   0   9  19        5.53       16.33      7.14 o
   1   9  19       29.78       25.70      7.14 o
   2   9  19       34.86       32.73     13.77 o
   3   9  19        4.31        9.96      7.65 o
  -2  10  19       13.64        2.98     11.62 o
  -1  10  19       18.62       12.39     11.08 o
   0  10  19      119.58      113.86     10.93 o
   1  10  19       20.12       30.05      7.39 o
   2  10  19       15.24       23.68     10.86 o
  -2  11  19       28.01       22.29     13.62 o
  -1  11  19        3.37       -4.04     11.12 o
   0  11  19       10.69       26.11      7.93 o
   1  11  19        6.45        2.80      7.30 o
   2  11  19       30.99       35.83      8.39 o
  -1  12  19        0.51       -2.66      7.76 o
   0  12  19       19.92       30.71      8.02 o
   1  12  19        1.19        3.72      7.40 o
   0  13  19        1.32       10.56      8.28 o
   0   0  20       35.56       27.54      8.63 o
   1   0  20        6.19        9.11      8.27 o
   2   0  20       61.04       63.39     12.10 o
   3   0  20        2.77        3.81      7.91 o
   4   0  20       17.40       27.34     18.56 o
  -4   1  20       14.14       22.06     11.53 o
  -3   1  20        2.64       12.40     11.07 o
  -2   1  20       12.86       30.79     10.29 o
  -1   1  20       33.19       33.84      6.72 o
   0   1  20      133.51      140.15     10.97 o
   1   1  20       47.20       53.39     10.41 o
   2   1  20        6.53       -5.00      9.79 o
   3   1  20        3.94       -2.79      7.47 o
   4   1  20       13.19       32.87     10.34 o
  -4   2  20       43.93       47.60     15.82 o
  -3   2  20       10.87       12.64     11.10 o
  -2   2  20       25.44       18.70     10.04 o
  -1   2  20      121.96      132.45     11.12 o
   0   2  20        3.93       16.15      7.80 o
   1   2  20      131.66      144.35     16.13 o
   2   2  20       17.34       21.04      9.62 o
   3   2  20       11.73       -2.16      7.90 o
   4   2  20       45.37       63.54     13.46 o
  -3   3  20       32.97       49.08     11.46 o
  -2   3  20       16.21       29.42     10.21 o
  -1   3  20       31.41       45.11      7.19 o
   0   3  20        1.34        5.38      9.01 o
   1   3  20       26.47       27.37      9.42 o
   2   3  20       25.82       26.12     10.94 o
   3   3  20       31.70       36.22     16.19 o
  -3   4  20        5.02       -0.97     11.26 o
  -2   4  20       19.33       27.08     17.10 o
  -1   4  20       39.95       47.93      7.10 o
   0   4  20       13.57        4.17      9.27 o
   1   4  20       30.00       36.88     10.39 o
   2   4  20       31.63       45.40      7.66 o
   3   4  20        6.50       11.51      7.99 o
  -3   5  20        7.75       14.64     11.49 o
  -2   5  20        6.86       18.89      7.41 o
  -1   5  20        1.40        6.27      6.44 o
   0   5  20       50.57       57.83     11.50 o
   1   5  20        3.40        2.15      8.83 o
   2   5  20        9.72       16.13      8.24 o
   3   5  20        2.33        8.86      7.84 o
  -3   6  20        3.86        0.65     11.19 o
  -2   6  20       29.55       19.43      7.71 o
  -1   6  20        2.68        6.25      9.62 o
   0   6  20       16.63       16.03      9.43 o
   1   6  20        7.09       19.22      6.44 o
   2   6  20       32.21       32.47      9.38 o
   3   6  20        3.64        9.71      7.87 o
  -3   7  20        5.45        9.77     11.45 o
  -2   7  20        8.81       11.00      7.64 o
  -1   7  20        0.58        4.02     10.69 o
   0   7  20       83.84       86.29     13.07 o
   1   7  20        0.11        0.35      6.25 o
   2   7  20        4.23       13.64      6.78 o
   3   7  20        9.48       17.12      8.13 o
  -3   8  20        2.90       -2.84     13.30 o
  -2   8  20       17.13       18.42     12.64 o
  -1   8  20        2.94       -1.91     10.82 o
   0   8  20       22.39       27.16     11.30 o
   1   8  20        0.86        6.50      6.77 o
   2   8  20       23.55       26.38      7.68 o
   3   8  20        2.17       11.25     10.62 o
  -2   9  20        4.42       17.33     12.73 o
  -1   9  20        8.83       28.28     11.04 o
   0   9  20       13.37       39.40     12.00 o
   1   9  20        6.55       12.31      7.14 o
   2   9  20        2.12        4.68      7.05 o
  -2  10  20        8.65       35.77     13.70 o
  -1  10  20        9.40       31.34     11.69 o
   0  10  20       14.54       15.58      7.20 o
   1  10  20        8.82       17.17      7.51 o
   2  10  20        4.90       14.82      7.53 o
  -1  11  20        0.86       -2.35     12.30 o
   0  11  20        2.62       13.92      7.81 o
   1  11  20        1.32        4.19      7.43 o
   1   0  21        2.66       -0.26      8.48 o
   2   0  21       30.09       25.96     10.83 o
   3   0  21        6.70        8.61     10.59 o
  -3   1  21       21.30        6.38     10.58 o
  -2   1  21        2.68        5.80     10.13 o
  -1   1  21       10.11        3.55      9.22 o
   0   1  21       53.75       63.34      7.64 o
   1   1  21       13.95       33.86      9.96 o
   2   1  21        2.66       11.52     10.48 o
   3   1  21       15.81       10.87     10.71 o
  -3   2  21       19.43        7.37     11.52 o
  -2   2  21       38.48       56.18     10.90 o
  -1   2  21       42.12       41.35      7.44 o
   0   2  21        7.59       15.29      9.36 o
   1   2  21       36.95       43.87     10.03 o
   2   2  21       46.11       44.58     11.12 o
   3   2  21       25.50       30.07      8.22 o
  -3   3  21        2.23       -5.86     10.19 o
  -2   3  21       13.58       18.56     10.23 o
  -1   3  21        4.05       11.78      7.99 o
   0   3  21       51.21       54.74     11.05 o
   1   3  21        0.84        0.56      8.62 o
   2   3  21       12.12        7.11      9.82 o
   3   3  21        4.31        4.41      8.26 o
  -3   4  21       21.80       17.68     11.81 o
  -2   4  21        8.67        9.41     10.00 o
  -1   4  21        7.71       15.03      6.74 o
   0   4  21        0.41        6.02      8.96 o
   1   4  21        6.81        7.33      9.65 o
   2   4  21        4.92        9.58     10.74 o
   3   4  21       13.87       19.15      7.97 o
  -3   5  21       54.01       43.68     12.68 o
  -2   5  21       19.25       19.85      9.50 o
  -1   5  21        0.10       18.61     10.65 o
   0   5  21        2.80        9.71      9.34 o
   1   5  21        2.22       30.81     10.65 o
   2   5  21       18.64       17.37      6.82 o
   3   5  21       52.60       43.70      8.93 o
  -2   6  21       31.69       29.36      8.18 o
  -1   6  21       67.54       63.62     12.90 o
   0   6  21       16.59       31.12     10.31 o
   1   6  21       67.51       60.14     11.90 o
   2   6  21       29.97       35.55      7.58 o
  -2   7  21       15.72       18.03      7.96 o
  -1   7  21       28.11       25.92     10.99 o
   0   7  21        0.37       14.00     10.16 o
   1   7  21       28.27       47.88     11.71 o
   2   7  21       11.53       15.94      7.16 o
  -2   8  21        2.64       14.63     12.69 o
  -1   8  21       13.88       11.33     11.67 o
   0   8  21        1.98       17.03     10.58 o
   1   8  21       15.05       19.48      7.18 o
   2   8  21        3.38        5.58      7.83 o
  -1   9  21       14.56       15.24     11.97 o
   0   9  21        0.75        3.64     10.44 o
   1   9  21       12.56       18.42      7.54 o
   0  10  21        8.26       40.16     12.85 o
   0   0  22       13.26       10.30      9.09 o
   1   0  22        1.39        5.07      9.77 o
   2   0  22        3.10        8.47     10.53 o
  -2   1  22       20.79       12.95      9.95 o
  -1   1  22        1.61        9.51      9.72 o
   0   1  22        4.40        5.98      9.17 o
   1   1  22        1.29        8.44      9.83 o
   2   1  22       13.09       19.26     11.03 o
  -2   2  22       45.24       38.29     11.70 o
  -1   2  22       13.58       16.53      9.78 o
   0   2  22        9.32       21.80      9.98 o
   1   2  22       13.82       20.28      9.94 o
   2   2  22       49.95       50.23     12.24 o
  -2   3  22       17.05       20.05     10.69 o
  -1   3  22        4.95       10.50      8.22 o
   0   3  22        4.10        8.04      9.76 o
   1   3  22        5.67        8.97      9.66 o
   2   3  22       14.55       17.08     11.28 o
  -2   4  22        1.05       11.15     10.34 o
  -1   4  22        7.03       11.88     10.57 o
   0   4  22       21.34       37.27     11.11 o
   1   4  22        9.23       30.32     10.48 o
   2   4  22        1.06       21.95     10.91 o
  -2   5  22        2.25       13.75     10.35 o
  -1   5  22       14.56        7.33     10.16 o
   0   5  22        0.09       21.49     10.52 o
   1   5  22       16.68       35.03     10.95 o
   2   5  22        5.06       -5.28      9.73 o
  -1   6  22       10.48       31.96     11.70 o
   0   6  22        2.54       17.91     10.19 o
   1   6  22       12.36       26.78     11.51 o
  -1   7  22       12.70       18.43     11.70 o
   0   7  22        0.00       13.15     10.23 o
   1   7  22        7.22        7.60     11.07 o
   0   8  22        0.73       -3.41     11.03 o
   1   0  23        9.21        9.21     10.05 o
  -1   1  23        4.78       10.87     10.12 o
   0   1  23        1.86       16.32      9.95 o
   1   1  23        2.89        5.17      9.72 o
  -1   2  23       11.95        1.12      9.85 o
   0   2  23        1.91       -2.17      9.96 o
   1   2  23       11.19       14.43     10.08 o
   0   3  23        9.44       27.78     10.75 o
   1   3  23        7.34       31.19     10.89 o
  -1   4  23        3.95       26.44     11.10 o
   0   4  23       16.99       12.76     10.50 o
   1   4  23        8.18       17.63     10.78 o
   0   5  23       12.38       25.63     11.26 o
 
